# Supplementary material for: Cell surface nucleolin is a novel ADAMTS5 receptor mediating endothelial cell apoptosis
Source: Cell Death Dis. 2022 Feb 23;13(2):172. doi: 10.1038/s41419-022-04618-x (PMC8866485; doi:10.1038/s41419-022-04618-x)
Supplement: Supplementary file 2 — Supplementary Table S1. [file 41419_2022_4618_MOESM2_ESM.xlsx]

## Sheet: Sheet1
	Table S3. List of primers used in qRT-PCR
	Gene	Forward primer (5′→3′)	Reverse primer (5′→3′)
	ATF3	5′-TCCATCACAAAAGCCGAGGTAG-3′	5′-CACACTTTCCAGCTTCTCCGAC-3′
	TGFB2	5′-GCCTGAACAACGGATTGAGC-3′	5′-TCCCAGGTTCCTGTCTTTATGG-3′
	TGFBR3	5′-CACTAAGCCCCTTGCTGTGA-3′	5′-CCAGACCATGGAAAATTGGTGG-3′
	SAT1	5′-TTACCACTGCCTGGTTGCAG-3′	5′-TCTGATCCTATGCCAAAGCCTCTA-3′
	SMAD7	5′-CTGTCCAGATGCTGTGCCTTC-3′	5′-CCAGAAGAAGTTGGGAATCTGAAA-3′
	MGMT	5′-CGTTTGCGACTTGGTACTTGG-3′	5′-CCCTTGCCCAGGAGCTTTAT-3′
	CTH	5′-GCTTTGAAGGCAGCACACCC-3′	5′-TGCAAAGGCTCATTGTTGGTCC-3′
	ERBB2	5′-CCTTTCTACGGACGTGGGAT-3′	5′-AGACCATAGCACACTCGGG-3′
	PAK1	5′-ACAATTCTTCTAATGCCTTGAATGT-3′	5′-AATCACTGGTGGTGGGGTAG-3′
	CLU	5′-AATGCTGTCAACGGGGTGAA-3′	5′-GGTCTCATTTAGGGCATCCTCTT-3′
	NCL	5'-GCGTTGGAACTCACTGGTTT-3'	5'-TTCTCGCATCTCGCTCTTTCT-3'
	GAPDH	5′-CCTCTGACTTCAACAGCGACAC-3′	5′-TGGTCCAGGGGTCTTACTCC-3′
