# Supplementary material for: Cell surface nucleolin is a novel ADAMTS5 receptor mediating endothelial cell apoptosis
Source: Cell Death Dis. 2022 Feb 23;13(2):172. doi: 10.1038/s41419-022-04618-x (PMC8866485; doi:10.1038/s41419-022-04618-x)
Supplement: Supplementary file 3 — Supplementary Table S2. [file 41419_2022_4618_MOESM3_ESM.xlsx]

## Sheet: DEGs (TS5-p45 vs Ctrl)
	baseMean	log2FoldChange	lfcSE	stat	pvalue	padj
NTS	154.411	10.769	1.20359	8.94742	3.63888e-19	7.30069e-18
PRSS35	424.732	10.3719	1.04526	9.92281	3.31295e-23	1.02126e-21
ZNF114	429.488	6.38238	0.539937	11.8206	3.05494e-32	2.19133e-30
CA8	484.983	6.20848	0.321479	19.3122	4.23733e-83	2.78916e-80
MCF2	153.574	5.98782	0.449884	13.3097	2.03293e-40	2.52761e-38
SLC5A3	12082.5	5.3111	0.140578	37.7806	0	0
SLC6A15	180.308	5.23469	0.368361	14.2108	7.85791e-46	1.20452e-43
FNDC7	101.102	5.20051	1.08241	4.80457	1.55083e-06	5.39273e-06
TLL1	2220.54	4.92529	0.182063	27.0527	3.55338e-161	1.32541e-157
LRP1B	249.03	4.86568	0.290881	16.7274	8.27976e-63	2.64716e-60
HS3ST1	482.086	4.56045	0.208175	21.9069	2.23483e-106	3.12596e-103
FAM13A	3031.17	4.31282	0.200472	21.5133	1.16997e-102	1.45466e-99
ITGB8	2748.45	4.20242	0.170863	24.5952	1.42196e-133	3.97793e-130
HTR7	101.165	4.18137	0.392532	10.6523	1.70094e-26	7.07564e-25
MYH15	335.546	3.95911	0.238929	16.5702	1.14408e-61	3.20056e-59
HERC5	183.453	3.94002	0.305062	12.9155	3.68091e-38	4.07816e-36
CYP26B1	385.292	3.81032	0.272881	13.9633	2.6102e-44	3.84317e-42
LURAP1L	440.051	3.72455	0.298256	12.4878	8.70421e-36	8.18489e-34
TNFSF15	2948.82	3.66802	0.364432	10.065	7.88575e-24	2.514e-22
RELN	608.334	3.57928	0.563883	6.34755	2.18765e-10	1.39964e-09
ZBTB20	224.512	3.50341	0.296426	11.8189	3.11893e-32	2.22298e-30
NR2F1	7532	3.44592	0.117733	29.2689	2.57755e-188	1.44214e-184
PRKAA2	306.95	3.43823	0.580409	5.9238	3.14583e-09	1.68511e-08
ARL14EPL	72.1753	3.43561	0.490023	7.01112	2.36416e-12	1.99209e-11
EDNRB	675.552	3.40592	0.2172	15.681	2.03955e-55	4.475e-53
GEM	114.659	3.35127	0.352817	9.49859	2.12746e-21	5.39826e-20
GNA14	137.5	3.31371	0.286651	11.5601	6.56466e-31	4.19763e-29
GDF3	413.941	3.26339	0.599213	5.44612	5.14806e-08	2.26442e-07
S1PR3	4114.54	3.26269	0.153332	21.2786	1.79209e-100	2.00535e-97
TGFBR3	1317.45	3.25807	0.196234	16.603	6.62955e-62	1.95223e-59
MRPS6	3980.34	3.25401	0.136668	23.8095	2.6611e-125	5.95555e-122
DSEL	671.234	3.20422	0.184639	17.354	1.84027e-67	7.62689e-65
PROX1	1160.51	3.17718	0.437156	7.26782	3.65326e-13	3.497e-12
CLDN1	93.0212	3.17383	0.408242	7.77438	7.5817e-15	9.1619e-14
GABRR2	368.233	3.15716	0.251325	12.5621	3.41369e-36	3.3508e-34
HES7	130.013	3.15406	0.379071	8.32049	8.75991e-17	1.32643e-15
IL31RA	373.195	3.06801	0.194287	15.7911	3.58403e-56	8.35527e-54
SLCO4A1	190.326	3.06379	0.238165	12.8642	7.16129e-38	7.70528e-36
VEGFC	6576.54	3.04971	0.152478	20.001	5.39896e-89	4.31531e-86
INPP4B	830.324	3.02801	0.186069	16.2736	1.51864e-59	3.77634e-57
FREM3	87.726	3.01281	0.336398	8.95609	3.36392e-19	6.80691e-18
GPER1	207.855	2.9407	0.238575	12.3261	6.55421e-35	5.5986e-33
ID2	133.447	2.8864	0.330257	8.73985	2.33425e-18	4.275e-17
EPHA5	75.7516	2.84602	0.503609	5.65124	1.59296e-08	7.66678e-08
ATP1B1	5834.78	2.76153	0.146576	18.8402	3.53529e-79	2.19777e-76
LRRC4	421.132	2.75711	0.180571	15.2688	1.23403e-52	2.26374e-50
LAMB4	79.4655	2.71902	0.406523	6.68849	2.25485e-11	1.65346e-10
ADORA2A	125.084	2.7035	0.375119	7.20707	5.71694e-13	5.34441e-12
HSPH1	16716.3	2.684	0.126923	21.1466	2.96542e-99	3.01664e-96
RSPO3	1155.38	2.6723	0.156283	17.0991	1.5079e-65	5.70338e-63
SP8	869.597	2.6706	0.42801	6.23958	4.38749e-10	2.69019e-09
MEDAG	4234.81	2.65294	0.156233	16.9806	1.1425e-64	4.12406e-62
ADRB2	149.533	2.64808	0.272465	9.71895	2.50341e-22	7.00329e-21
RUNDC3B	135.506	2.61763	0.30111	8.69325	3.52209e-18	6.26584e-17
ITGA2	18248.3	2.61218	0.157874	16.546	1.71083e-61	4.66932e-59
PTHLH	287.876	2.58682	0.237157	10.9076	1.05969e-27	5.13332e-26
RARB	3251.3	2.57794	0.110355	23.3605	1.07736e-120	2.00928e-117
AKR1B1	19441.5	2.55718	0.121741	21.005	5.90059e-98	5.5023e-95
DGKI	72.4873	2.5567	0.432327	5.91382	3.34264e-09	1.78455e-08
ALDH3A1	161.84	2.54111	0.255784	9.93459	2.94388e-23	9.1252e-22
ASPHD2	1319.92	2.52842	0.187491	13.4855	1.90264e-41	2.50477e-39
TLR4	9340.4	2.49415	0.127876	19.5045	1.00592e-84	7.03519e-82
RGS4	3812.49	2.49004	0.162367	15.3359	4.40453e-53	8.35368e-51
POU4F1	342.056	2.43277	0.190121	12.7959	1.72902e-37	1.84264e-35
LPIN2	5115.82	2.42307	0.145604	16.6415	3.49001e-62	1.05549e-59
S100A4	77.7308	2.41911	0.437709	5.52675	3.26208e-08	1.48264e-07
KLHL11	130.108	2.40302	0.391159	6.14334	8.08066e-10	4.76159e-09
HTR2B	216.905	2.38446	0.273084	8.73158	2.51138e-18	4.55468e-17
DDX3Y	10350	2.36286	0.151417	15.605	6.73105e-55	1.42114e-52
ADAM32	205.353	2.33359	0.285717	8.16752	3.14801e-16	4.50463e-15
SMAD6	1258.18	2.3229	0.123938	18.7424	2.23525e-78	1.31645e-75
KLF5	376.111	2.31665	0.227402	10.1874	2.25614e-24	7.60428e-23
CRY1	2784.47	2.31064	0.136219	16.9626	1.55229e-64	5.42818e-62
GRAMD1B	835.435	2.31039	0.186599	12.3816	3.28579e-35	2.94144e-33
E2F7	2486.5	2.29825	0.204155	11.2574	2.1293e-29	1.21566e-27
SLIT2	2296.4	2.29183	0.174079	13.1654	1.38715e-39	1.63391e-37
TMPPE	92.2751	2.28395	0.362559	6.29955	2.9852e-10	1.88194e-09
RALGPS2	6498.06	2.28266	0.13604	16.7793	3.45838e-63	1.13821e-60
ITPRIP	6396.76	2.27678	0.19796	11.5012	1.30141e-30	8.18132e-29
NRG1	6439.32	2.27343	0.147791	15.3827	2.13733e-53	4.12357e-51
SHISA2	1205.56	2.25683	0.144943	15.5705	1.15545e-54	2.39436e-52
SPECC1	576.183	2.25223	0.152316	14.7866	1.78823e-49	3.12661e-47
PRDM10	909.299	2.25218	0.213945	10.5269	6.49225e-26	2.5313e-24
SLC38A2	50993.3	2.25187	0.157043	14.3392	1.24394e-46	2.01734e-44
TENT5A	87.2139	2.24934	0.41233	5.45519	4.89194e-08	2.15685e-07
AKR1C3	4859.24	2.23475	0.125147	17.857	2.54996e-71	1.18892e-68
MPP7	71.1385	2.22323	0.401466	5.53777	3.06345e-08	1.39975e-07
CREBRF	1029.05	2.22238	0.217017	10.2406	1.3046e-24	4.49184e-23
CCDC68	128.219	2.22218	0.299357	7.42316	1.14355e-13	1.17763e-12
H2BC5	105.964	2.22015	0.318625	6.96791	3.21689e-12	2.65661e-11
SELE	175.625	2.21976	0.822884	2.69754	0.00698534	0.0125025
TMEM47	6308.21	2.21058	0.135391	16.3274	6.30567e-60	1.60365e-57
LAMP3	353.411	2.20698	0.212412	10.3901	2.75121e-25	9.99545e-24
AOC2	98.9743	2.17432	0.351537	6.1852	6.2025e-10	3.71951e-09
SAT1	5529.67	2.16811	0.161863	13.3947	6.49111e-41	8.34891e-39
ZNF829	124.453	2.16725	0.282073	7.6833	1.55047e-14	1.79233e-13
AMIGO2	1992.4	2.1572	0.186133	11.5896	4.65439e-31	3.01056e-29
USP44	130.744	2.13024	0.327893	6.49675	8.20758e-11	5.57299e-10
PLSCR4	6532.53	2.12869	0.12973	16.4086	1.65859e-60	4.3162e-58
AKR1C2	69.2566	2.12658	0.3514	6.05174	1.43293e-09	8.09414e-09
PCDH9	552.242	2.11812	0.21775	9.7273	2.30641e-22	6.4846e-21
FOXF1	1271.16	2.11697	0.383884	5.51462	3.4954e-08	1.5829e-07
FILIP1L	5929.62	2.11314	0.172504	12.2498	1.68402e-34	1.41685e-32
KIAA1958	349.871	2.10833	0.205325	10.2683	9.79322e-25	3.4353e-23
RNF24	1660.67	2.10684	0.133844	15.741	7.92307e-56	1.80937e-53
KLF4	114.199	2.08491	0.305675	6.82066	9.06221e-12	7.04698e-11
TXK	93.5707	2.08453	0.313107	6.65754	2.78449e-11	2.01803e-10
FAM241A	7317.09	2.07696	0.127657	16.2699	1.61482e-59	3.92822e-57
ZBTB38	8712.13	2.06772	0.13855	14.924	2.30161e-50	4.15403e-48
OCLN	163.25	2.06163	0.25044	8.23203	1.84061e-16	2.72079e-15
ZFP37	73.3406	2.05122	0.390017	5.2593	1.44605e-07	5.94683e-07
CYP1A1	187.344	2.05081	0.242502	8.45688	2.74626e-17	4.36514e-16
FIGN	973.745	2.04103	0.201433	10.1325	3.96241e-24	1.29269e-22
DIO2	294.943	2.03808	0.228137	8.93361	4.12338e-19	8.22472e-18
RNF169	2762.32	2.01433	0.150412	13.392	6.73197e-41	8.56031e-39
DIXDC1	1713.37	2.00768	0.152359	13.1773	1.18502e-39	1.41068e-37
ZNF852	274.136	2.00464	0.230368	8.70188	3.26417e-18	5.83483e-17
IFNE	166.796	2.00397	0.311569	6.43187	1.26044e-10	8.33587e-10
APC	3264.96	2.00397	0.180028	11.1314	8.82069e-29	4.76829e-27
SDCBP	27526.5	2.00205	0.11998	16.6865	1.6443e-62	5.11103e-60
KBTBD8	82.959	1.98245	0.321864	6.15928	7.30753e-10	4.32881e-09
COL7A1	194.416	1.9818	0.218332	9.07701	1.11597e-19	2.36062e-18
MTMR2	7425.28	1.98144	0.115095	17.2156	2.02668e-66	8.09947e-64
SIX2	84.6404	1.97096	0.331582	5.94412	2.77946e-09	1.49962e-08
ATP11C	5052.11	1.96514	0.141602	13.8779	8.62359e-44	1.25322e-41
ZNF804A	167.981	1.95168	0.316013	6.17596	6.57619e-10	3.9184e-09
HOXA5	2470.23	1.93379	0.110792	17.4542	3.198e-68	1.43142e-65
SETD1A	3244.36	1.93068	0.160505	12.0288	2.50889e-33	1.9911e-31
ID1	3581.11	1.929	0.123327	15.6414	3.80214e-55	8.18192e-53
FANCB	147.135	1.91771	0.257791	7.43899	1.0146e-13	1.05515e-12
SOCS3	1078.95	1.91463	0.150577	12.7152	4.86611e-37	4.99557e-35
H1-2	257.856	1.91188	0.203984	9.37273	7.0679e-21	1.70086e-19
ZNF460	80.0968	1.90844	0.390125	4.89187	9.98822e-07	3.58691e-06
CPEB2	1234.74	1.90734	0.16984	11.2302	2.89784e-29	1.62134e-27
GPRC5B	2396.92	1.89918	0.111075	17.0983	1.52906e-65	5.70338e-63
MCF2L2	82.7123	1.8943	0.314733	6.01875	1.75771e-09	9.82457e-09
INSYN2B	538.142	1.89388	0.231128	8.19409	2.52492e-16	3.64565e-15
VGLL3	314.405	1.89205	0.246864	7.66435	1.79741e-14	2.06077e-13
DST	22226.4	1.88967	0.162941	11.5972	4.25536e-31	2.78465e-29
ARHGAP5	2521.13	1.88933	0.174562	10.8233	2.67096e-27	1.21496e-25
TEAD1	3154.27	1.88645	0.167455	11.2654	1.94408e-29	1.1156e-27
HAS3	244.015	1.88519	0.193603	9.73741	2.0881e-22	5.8856e-21
SOCS5	1145.39	1.88041	0.200868	9.36138	7.86984e-21	1.8817e-19
POMK	186.287	1.87953	0.783349	2.39935	0.0164242	0.0270832
ANGPT2	7112.53	1.87903	0.102475	18.3365	4.23128e-75	2.15218e-72
ATP13A3	3236.36	1.8723	0.178875	10.4671	1.22358e-25	4.673e-24
DUSP4	5124.92	1.87055	0.164547	11.3679	6.04172e-30	3.63478e-28
ADGRA3	3276.84	1.86379	0.135737	13.7308	6.63609e-43	9.05583e-41
TENM3	2411.19	1.86254	0.171245	10.8765	1.49229e-27	7.13621e-26
MID1	2719.19	1.851	0.120249	15.3931	1.82193e-53	3.57673e-51
AHI1	1264.88	1.84794	0.147837	12.4998	7.48172e-36	7.09495e-34
MYCBP2	6059.32	1.84596	0.173702	10.6272	2.22712e-26	9.12876e-25
GCNT2	1821.48	1.8398	0.145778	12.6205	1.62728e-36	1.62583e-34
GCLM	5434.59	1.83698	0.147947	12.4165	2.12766e-35	1.92004e-33
LNX2	1173.62	1.83521	0.160463	11.4369	2.73452e-30	1.69996e-28
CPEB3	228.84	1.83185	0.246871	7.42026	1.16894e-13	1.20224e-12
HECA	3109.01	1.83088	0.132108	13.859	1.12232e-43	1.58972e-41
RAPGEF5	2244.98	1.82904	0.177808	10.2866	8.09519e-25	2.85758e-23
EPB41L5	2176.59	1.82796	0.167397	10.9199	9.25539e-28	4.50295e-26
USP53	3175.66	1.82317	0.151858	12.0058	3.31418e-33	2.59341e-31
SOCS4	2831.37	1.8226	0.137173	13.2869	2.75785e-40	3.39125e-38
ZXDB	1394.32	1.82049	0.171951	10.5873	3.4123e-26	1.36859e-24
SLAIN1	389.635	1.81858	0.217587	8.35793	6.38266e-17	9.81071e-16
INCENP	3937.68	1.81836	0.17114	10.625	2.27984e-26	9.31072e-25
SMAD9	551.619	1.8033	0.168369	10.7104	9.09404e-27	3.91393e-25
NR3C2	1147.1	1.80094	0.134373	13.4025	5.84735e-41	7.60835e-39
SH3KBP1	3514.28	1.80049	0.139731	12.8854	5.44204e-38	5.97024e-36
ZFC3H1	5198.62	1.79576	0.148936	12.0572	1.77646e-33	1.4199e-31
MAP1B	24135.2	1.79419	0.162009	11.0746	1.66598e-28	8.87729e-27
ELOVL4	391.166	1.793	0.165265	10.8493	2.00968e-27	9.40935e-26
SASH1	9599.8	1.79122	0.172193	10.4024	2.41769e-25	8.87013e-24
EXOC8	1137.04	1.79116	0.164853	10.8652	1.68914e-27	8.04317e-26
RBM15	833.621	1.78621	0.178865	9.98631	1.74969e-23	5.46901e-22
BCL6	873.327	1.78598	0.175366	10.1843	2.33055e-24	7.8315e-23
PGAP1	1441.51	1.78292	0.153601	11.6074	3.77763e-31	2.48657e-29
CAVIN4	191.016	1.78226	0.245764	7.25192	4.10908e-13	3.90893e-12
STK4	3062.02	1.78093	0.159518	11.1645	6.08511e-29	3.33786e-27
YOD1	755.999	1.77617	0.209765	8.46744	2.50837e-17	4.01483e-16
HMOX1	4703.09	1.77013	0.167521	10.5667	4.25346e-26	1.68781e-24
HS6ST1	2256.09	1.76984	0.138482	12.7803	2.11315e-37	2.23077e-35
FGD6	2040.86	1.76692	0.209122	8.4492	2.93303e-17	4.64881e-16
TMEM171	74.295	1.76627	0.313286	5.63787	1.72168e-08	8.24019e-08
IPMK	2051.44	1.76496	0.190665	9.25687	2.10509e-20	4.82704e-19
DCBLD2	8439.59	1.76466	0.162454	10.8625	1.73874e-27	8.24427e-26
ZFHX3	1897.66	1.76219	0.166254	10.5994	2.9997e-26	1.21179e-24
TNFSF9	88.9053	1.76019	0.337417	5.21664	1.82194e-07	7.35747e-07
SOCS2	253.066	1.75966	0.238449	7.3796	1.5877e-13	1.59197e-12
HOXA4	361.585	1.75735	0.189475	9.27482	1.7792e-20	4.10501e-19
SPEN	6116.55	1.74553	0.348824	5.00403	5.61435e-07	2.09345e-06
UBR4	13991.3	1.73786	0.155292	11.1909	4.5187e-29	2.50318e-27
NCOA3	3358.59	1.73741	0.188712	9.20663	3.36516e-20	7.57668e-19
TPBG	1195.52	1.73383	0.138234	12.5427	4.36046e-36	4.20634e-34
PLCXD2	478.857	1.73346	0.224577	7.71878	1.1745e-14	1.38344e-13
ERI1	2127.37	1.73159	0.13759	12.5851	2.55061e-36	2.52578e-34
TIFA	1153.08	1.72973	0.177278	9.75714	1.7193e-22	4.90791e-21
CEP350	2268.24	1.72837	0.202906	8.51806	1.62249e-17	2.65046e-16
AKR1C1	86.5618	1.72389	0.345061	4.99589	5.85639e-07	2.17501e-06
TNPO1	29490.2	1.72222	0.152121	11.3214	1.02851e-29	5.96321e-28
BAMBI	232.752	1.71955	0.230316	7.46605	8.264e-14	8.65053e-13
GPR37	122.973	1.71273	0.400359	4.27799	1.88592e-05	5.43205e-05
OSGIN2	2213.86	1.71247	0.137166	12.4846	9.05995e-36	8.4484e-34
ZNF106	6852.68	1.71017	0.151392	11.2963	1.36898e-29	7.89631e-28
STRN	3035.68	1.70405	0.163941	10.3943	2.63294e-25	9.59693e-24
ATP1A1	27108.1	1.70389	0.107071	15.9136	5.0998e-57	1.21419e-54
C5orf24	6001.27	1.70264	0.136503	12.4732	1.04487e-35	9.58365e-34
MAGI3	721.627	1.70179	0.187904	9.05671	1.34445e-19	2.83323e-18
ZNF805	96.4837	1.69818	0.299811	5.66416	1.4775e-08	7.14485e-08
FCHO2	2822.32	1.69558	0.132813	12.7667	2.51625e-37	2.63148e-35
TOR1AIP2	5806.48	1.69096	0.131412	12.8676	6.85007e-38	7.44197e-36
PLAT	7266.62	1.69091	0.120719	14.007	1.41266e-44	2.10768e-42
PLPP1	937.416	1.6857	0.14879	11.3293	9.39023e-30	5.47274e-28
AMH	344.822	1.68108	0.252748	6.65121	2.90699e-11	2.10409e-10
ADAMTS1	5623.69	1.67899	0.157632	10.6513	1.71928e-26	7.12545e-25
SLC6A6	7634.98	1.67601	0.142525	11.7595	6.3136e-32	4.36106e-30
SASS6	360.136	1.67278	0.190345	8.78814	1.52054e-18	2.8358e-17
LHFPL2	2358.17	1.66418	0.128077	12.9936	1.32966e-38	1.51825e-36
SCML2	93.95	1.66269	0.293925	5.65685	1.54175e-08	7.4331e-08
CNRIP1	4676.85	1.65801	0.133021	12.4643	1.16943e-35	1.0639e-33
CENPJ	1402.43	1.65618	0.168778	9.81278	9.91986e-23	2.92114e-21
SYDE2	128.496	1.65303	0.300842	5.49469	3.914e-08	1.75261e-07
KLHL15	253.929	1.65127	0.245118	6.73662	1.62116e-11	1.21181e-10
ZNF292	1536.59	1.64902	0.189435	8.70491	3.17817e-18	5.70846e-17
C1orf21	302.532	1.64837	0.258769	6.37004	1.88984e-10	1.2231e-09
MALT1	687.782	1.64483	0.160413	10.2537	1.13858e-24	3.95676e-23
CASTOR2	104.806	1.64213	0.298882	5.49424	3.92395e-08	1.75636e-07
ZNF620	240.082	1.64191	0.220901	7.43278	1.06337e-13	1.10279e-12
ERCC6L	571.912	1.63999	0.159562	10.2781	8.84528e-25	3.11254e-23
HIPK2	6774.7	1.63986	0.177682	9.22919	2.72692e-20	6.16448e-19
RTL5	322.896	1.63973	0.189954	8.63226	6.01495e-18	1.0484e-16
ZNF366	180.152	1.63691	0.31912	5.12944	2.90611e-07	1.13863e-06
SLC30A1	1439.99	1.63418	0.150937	10.8269	2.56786e-27	1.17283e-25
MARCHF5	3693.69	1.63113	0.128073	12.7359	3.73517e-37	3.87005e-35
RAB3B	3771.21	1.62961	0.168222	9.68725	3.41591e-22	9.4148e-21
HOXA6	290.86	1.62896	0.273741	5.95071	2.66975e-09	1.44601e-08
COBLL1	1734.21	1.62678	0.140037	11.6168	3.38414e-31	2.24074e-29
HOXA2	226.011	1.62191	0.210757	7.69562	1.40805e-14	1.63955e-13
ZNF221	96.8363	1.61461	0.361823	4.46242	8.10383e-06	2.50433e-05
KBTBD7	270.583	1.61391	0.19241	8.38785	4.95102e-17	7.70396e-16
FRS2	689.878	1.61088	0.224129	7.18728	6.60929e-13	6.11729e-12
CLIP2	4898.61	1.60978	0.137216	11.7317	8.76526e-32	6.01738e-30
SLC36A4	977.115	1.60743	0.173242	9.27854	1.71811e-20	3.98047e-19
TMEM81	130.748	1.60611	0.32565	4.93201	8.1388e-07	2.96173e-06
RFC1	4449.44	1.60519	0.13587	11.8142	3.29798e-32	2.33572e-30
ARFGEF3	1302.19	1.60366	0.165556	9.68651	3.44089e-22	9.46033e-21
ZNF850	241.11	1.59835	0.209045	7.64597	2.07375e-14	2.35109e-13
NFAT5	3868.43	1.59523	0.53217	2.9976	0.00272116	0.00530484
UBR3	2201.75	1.59494	0.169292	9.42119	4.46e-21	1.10415e-19
CEP128	584.62	1.5901	0.215627	7.37434	1.65162e-13	1.6531e-12
ECT2	3639.62	1.58988	0.141287	11.2529	2.24136e-29	1.27314e-27
MET	3849.63	1.58232	0.147134	10.7543	5.65602e-27	2.49177e-25
ATF3	750.769	1.58194	0.240611	6.57468	4.87567e-11	3.42491e-10
UPB1	80.4323	1.58193	0.32806	4.82206	1.42081e-06	4.97306e-06
NR2F2	24811.6	1.58011	0.137077	11.5272	9.62762e-31	6.1212e-29
ZNF749	193.867	1.5792	0.247244	6.38723	1.68917e-10	1.09766e-09
ANKRD12	1813.21	1.57601	0.170336	9.25237	2.1957e-20	5.01427e-19
RICTOR	3094.56	1.57329	0.157881	9.96507	2.16728e-23	6.75539e-22
FAM167B	90.491	1.5722	0.327647	4.79844	1.59906e-06	5.54837e-06
H2AC6	348.263	1.57105	0.193823	8.10562	5.24765e-16	7.26747e-15
MAP3K2	1688.21	1.57051	0.176398	8.90319	5.42639e-19	1.07092e-17
SERTAD2	1588.68	1.57035	0.159272	9.85955	6.23259e-23	1.86978e-21
FST	341.735	1.56622	0.270967	5.78013	7.46449e-09	3.77611e-08
PPP1R12B	708.747	1.55595	0.181413	8.57683	9.75227e-18	1.64332e-16
GULP1	2032.78	1.55565	0.127176	12.2322	2.09191e-34	1.7469e-32
ZBTB41	709.881	1.55393	0.176603	8.79904	1.37989e-18	2.59077e-17
COG5	3509.48	1.55302	0.112722	13.7774	3.48409e-43	4.8132e-41
TGFB2	1206.47	1.55035	0.571905	2.71085	0.00671111	0.012058
RASSF9	154.52	1.54649	0.254014	6.0882	1.14187e-09	6.56266e-09
CBL	5527.27	1.54471	0.174249	8.86497	7.65226e-19	1.47636e-17
MPDZ	6159.64	1.54467	0.17471	8.84131	9.46028e-19	1.80035e-17
ZDHHC11	169.672	1.54212	0.240906	6.40135	1.54011e-10	1.0043e-09
GDF15	9566.61	1.5407	0.349389	4.40969	1.03518e-05	3.13496e-05
DDIT4L	94.9252	1.53532	0.322995	4.75338	2.00041e-06	6.84545e-06
ZNF230	199.28	1.53154	0.212418	7.21004	5.59373e-13	5.2336e-12
XPO1	11077.8	1.53124	0.134191	11.4109	3.68758e-30	2.26725e-28
ASXL2	2545.43	1.53114	0.194312	7.87982	3.27863e-15	4.08551e-14
TFEC	2400.74	1.52936	0.177704	8.60622	7.55065e-18	1.2939e-16
ATRX	7455.95	1.52888	0.171537	8.91285	4.97378e-19	9.85073e-18
NRIP1	2226.5	1.52816	0.172807	8.84318	9.30314e-19	1.77346e-17
SKIDA1	64.5688	1.52471	0.378037	4.03324	5.50133e-05	0.000146746
METTL7A	1659.13	1.51776	0.153715	9.87389	5.4027e-23	1.63838e-21
DCLK2	310.257	1.51735	0.182923	8.29504	1.08551e-16	1.63045e-15
UHRF1BP1L	989.326	1.51692	0.154963	9.78892	1.25627e-22	3.63778e-21
MYBL1	348.498	1.51291	0.2122	7.12967	1.00607e-12	9.00637e-12
PLAG1	685.204	1.51144	0.191153	7.90697	2.63733e-15	3.3309e-14
MAFG	4942.99	1.51136	0.174212	8.6754	4.12095e-18	7.25054e-17
ZNF891	300.797	1.51077	0.253106	5.96889	2.3887e-09	1.30835e-08
WDFY3	5674.11	1.51013	0.165208	9.14073	6.20311e-20	1.36103e-18
ZNF808	156.182	1.50912	0.274581	5.49607	3.88352e-08	1.74035e-07
H1-0	10481.9	1.50848	0.136857	11.0223	2.98263e-28	1.54517e-26
ADAMTSL1	2450.23	1.5073	0.144603	10.4237	1.93376e-25	7.16516e-24
ADAT3	271.044	1.50434	0.220347	6.82715	8.66206e-12	6.75931e-11
ADAMTS4	787.627	1.50354	0.187164	8.03324	9.49312e-16	1.27525e-14
GAN	716.697	1.50217	0.208097	7.21859	5.25277e-13	4.93108e-12
ANKRD33B	710.353	1.49835	0.165717	9.04162	1.5436e-19	3.23463e-18
ITGBL1	490.535	1.49692	0.164628	9.09275	9.65627e-20	2.06209e-18
MBP	602.303	1.49662	0.212188	7.05329	1.74741e-12	1.50644e-11
SHROOM3	1074.78	1.49562	0.172594	8.66555	4.49347e-18	7.89356e-17
PLEKHB2	5681.15	1.49319	0.135345	11.0325	2.66314e-28	1.39909e-26
TEX15	72.4735	1.49027	0.31898	4.67199	2.9829e-06	9.87535e-06
HIPK1	4441.41	1.4897	0.154424	9.64681	5.07083e-22	1.36073e-20
MAP3K5	1056.36	1.48908	0.131323	11.339	8.40842e-30	4.97832e-28
PLPP3	723.499	1.48819	0.163468	9.10384	8.71924e-20	1.87631e-18
ADAMTS6	2280.37	1.4873	0.134934	11.0224	2.98075e-28	1.54517e-26
GJC1	1162.62	1.48686	0.139082	10.6905	1.12736e-26	4.77848e-25
NUFIP2	5099.13	1.48477	0.153044	9.7016	2.96798e-22	8.24113e-21
C10orf88	1109.1	1.48439	0.152149	9.75616	1.73605e-22	4.94312e-21
PSD3	932.698	1.48434	0.192017	7.73023	1.07355e-14	1.27256e-13
LRBA	3030.31	1.47947	0.134265	11.019	3.09544e-28	1.59622e-26
POLR1F	1993.98	1.47921	0.136245	10.8569	1.8482e-27	8.68967e-26
JAG1	2042.68	1.47756	0.135182	10.9301	8.27568e-28	4.07951e-26
PURG	266.065	1.47695	0.222437	6.63986	3.13978e-11	2.26234e-10
PRKACB	6864.69	1.47682	0.136397	10.8273	2.55556e-27	1.172e-25
KCNJ15	92.4971	1.47369	0.294604	5.00228	5.66565e-07	2.10977e-06
FURIN	14465.4	1.47324	0.119146	12.365	4.04018e-35	3.55981e-33
PDP1	3232.83	1.4715	0.162096	9.07796	1.1063e-19	2.3446e-18
TRPS1	186.624	1.47129	0.241144	6.10127	1.05226e-09	6.08832e-09
OTUD7B	1651.49	1.46868	0.187115	7.84907	4.1914e-15	5.15972e-14
ILRUN	6033.92	1.46856	0.122296	12.0083	3.21512e-33	2.53361e-31
RUNX1	1879.79	1.46651	0.186758	7.85246	4.07968e-15	5.04438e-14
HIVEP2	919.544	1.46643	0.169633	8.64471	5.39402e-18	9.4311e-17
TP53INP1	6142.7	1.46615	0.123484	11.8732	1.63061e-32	1.21643e-30
PIK3C2B	2967.26	1.46501	0.125276	11.6943	1.36369e-31	9.24828e-30
MOSMO	1302.37	1.46431	0.143876	10.1776	2.49559e-24	8.36096e-23
ZNF224	1528.43	1.46175	0.149619	9.76983	1.51706e-22	4.3528e-21
CLDN12	412.114	1.45949	0.171326	8.51882	1.61184e-17	2.64078e-16
DCP1A	2711.08	1.45911	0.155138	9.40527	5.1896e-21	1.2763e-19
ZNF530	161.304	1.45829	0.237809	6.1322	8.66722e-10	5.07781e-09
ERCC6	1927.65	1.45766	0.142306	10.2432	1.2701e-24	4.38655e-23
MFHAS1	1216.39	1.45706	0.133355	10.9262	8.64072e-28	4.24078e-26
FBXL7	2123.78	1.45598	0.124376	11.7063	1.18301e-31	8.0719e-30
RB1CC1	5083.82	1.45573	0.128403	11.3372	8.58499e-30	5.05611e-28
WNK1	7600.81	1.45489	0.158117	9.20132	3.53588e-20	7.92915e-19
SBNO1	3476.31	1.45199	0.152262	9.5361	1.48307e-21	3.81506e-20
SAMSN1	530.853	1.44892	0.165147	8.77349	1.73208e-18	3.21426e-17
MED13	3158.94	1.44829	0.17874	8.1028	5.37094e-16	7.4107e-15
TYRP1	86.0456	1.44768	0.353629	4.09378	4.24396e-05	0.000115239
ATP8A1	150.468	1.44695	0.238143	6.076	1.2322e-09	7.04202e-09
DCUN1D2	651.494	1.44519	0.196911	7.33929	2.14728e-13	2.11143e-12
TMTC1	140.514	1.443	0.386723	3.73135	0.000190458	0.000461604
H3C6	160.47	1.44246	0.22906	6.29727	3.02934e-10	1.90762e-09
RNF217	1810.19	1.44073	0.162016	8.89254	5.97294e-19	1.17464e-17
CDK14	1406.65	1.44071	0.137725	10.4608	1.30742e-25	4.95899e-24
STAG1	3200.14	1.44035	0.130821	11.0101	3.41626e-28	1.74557e-26
ATP6V1A	4799.48	1.43743	0.121192	11.8607	1.8929e-32	1.40275e-30
WASF3	1771.38	1.43601	0.130687	10.9882	4.35625e-28	2.19579e-26
IL15	164.215	1.43516	0.276039	5.19911	2.00248e-07	8.05167e-07
GATA2	4727.8	1.43286	0.125721	11.3971	4.32138e-30	2.62805e-28
CDYL2	3899.63	1.43259	0.164175	8.72601	2.63816e-18	4.76145e-17
SFMBT1	157.507	1.43173	0.243285	5.88496	3.98144e-09	2.10142e-08
ANKRD17	6177.48	1.43139	0.182185	7.85683	3.93989e-15	4.87692e-14
BVES	507.189	1.43012	0.169639	8.43039	3.44507e-17	5.41438e-16
MAP3K1	732.759	1.42989	0.196281	7.28493	3.21846e-13	3.0967e-12
F2RL1	1804.93	1.42958	0.164764	8.67651	4.08086e-18	7.20265e-17
KHDC4	3155.42	1.42949	0.138108	10.3505	4.16216e-25	1.49277e-23
KCNJ14	67.217	1.42924	0.364385	3.92234	8.76941e-05	0.000226001
LAMB3	548.164	1.42789	0.475786	3.00111	0.00269001	0.00524903
TAOK1	5560.12	1.42627	0.174951	8.15238	3.5683e-16	5.07361e-15
ABCA5	1660.37	1.42437	0.144346	9.86776	5.74341e-23	1.72765e-21
ZNF543	216.483	1.42428	0.201313	7.07496	1.49494e-12	1.29879e-11
LRRC58	1411.29	1.42301	0.1766	8.05781	7.76719e-16	1.05097e-14
HOXB4	1264.96	1.42236	0.122432	11.6175	3.35636e-31	2.23558e-29
POU2F1	1181.91	1.42231	0.166967	8.51852	1.61599e-17	2.64371e-16
BMPR1B	98.6193	1.42183	0.343228	4.14251	3.43518e-05	9.48894e-05
ZNF441	213.12	1.42132	0.202179	7.02997	2.06571e-12	1.76049e-11
SNTB2	8974.96	1.42098	0.159993	8.88155	6.59334e-19	1.28312e-17
TBC1D4	8792.38	1.42087	0.116895	12.1551	5.39119e-34	4.43584e-32
IRAK2	1291.46	1.42029	0.171169	8.29758	1.06255e-16	1.5981e-15
KMT2D	8062.99	1.41951	0.195213	7.27161	3.55236e-13	3.40393e-12
ZNF503	244.996	1.41811	0.193443	7.3309	2.28615e-13	2.24011e-12
KIAA2026	1229.43	1.41633	0.201381	7.03307	2.02037e-12	1.72844e-11
GSDMC	100.57	1.41343	0.326372	4.33074	1.48607e-05	4.38071e-05
KDM5A	3873.23	1.41343	0.16631	8.49878	1.9159e-17	3.0981e-16
ZNF45	702.279	1.41184	0.143703	9.82467	8.81665e-23	2.61693e-21
SMYD4	790.999	1.40671	0.184469	7.62573	2.42649e-14	2.71525e-13
NYAP1	321.754	1.4066	0.188578	7.45895	8.72136e-14	9.11224e-13
PRDM8	119.118	1.40658	0.280062	5.02239	5.1032e-07	1.92014e-06
ZNF845	422.771	1.40433	0.173427	8.09754	5.60828e-16	7.71914e-15
RAB12	2771.69	1.40283	0.135972	10.3171	5.9007e-25	2.09615e-23
CXCL8	1125.59	1.40225	0.196939	7.1202	1.07772e-12	9.58639e-12
WNK3	86.9394	1.40169	0.325439	4.30706	1.65436e-05	4.82092e-05
PRKCA	3145.72	1.40121	0.177315	7.90238	2.73628e-15	3.44421e-14
ZNF823	152.132	1.40062	0.261175	5.36277	8.19567e-08	3.5017e-07
SP1	4348.53	1.3975	0.163342	8.55571	1.17144e-17	1.94199e-16
PANK3	3756.08	1.39745	0.149206	9.36588	7.54223e-21	1.81111e-19
NIPA1	1196.22	1.39519	0.157218	8.87425	7.04045e-19	1.36302e-17
ZRANB1	2356.34	1.39519	0.154834	9.01082	2.04518e-19	4.22244e-18
MED1	2954.82	1.39516	0.153636	9.08095	1.07633e-19	2.28541e-18
RNF121	2036.87	1.39442	0.161883	8.61378	7.06909e-18	1.22073e-16
PHF3	3025.97	1.39253	0.166891	8.34394	7.18535e-17	1.09544e-15
ZDBF2	919.151	1.38975	0.195441	7.11085	1.15332e-12	1.0194e-11
LRATD2	1410.38	1.3888	0.134851	10.2988	7.13797e-25	2.52765e-23
PHF6	2826.7	1.388	0.13755	10.0908	6.06603e-24	1.95054e-22
LRRC8D	2317.71	1.38689	0.117664	11.7868	4.56604e-32	3.19337e-30
GATA6	1288.67	1.38668	0.139199	9.96187	2.2381e-23	6.95675e-22
TCERG1	4203.46	1.38483	0.137078	10.1025	5.38667e-24	1.74211e-22
USF3	797.293	1.38442	0.182671	7.57876	3.4887e-14	3.81982e-13
FBXO30	1983.13	1.38418	0.19611	7.05817	1.68712e-12	1.4567e-11
KLF3	3828.82	1.38406	0.165891	8.34319	7.23112e-17	1.1009e-15
FBXO33	604.084	1.38351	0.207574	6.66514	2.64419e-11	1.92508e-10
SMARCA1	4053.56	1.38306	0.125648	11.0075	3.51778e-28	1.78927e-26
TAB2	3909.96	1.38278	0.151434	9.13122	6.77325e-20	1.48033e-18
ZNF264	947.439	1.38061	0.182818	7.55183	4.2918e-14	4.63564e-13
PEAK1	9189.87	1.37997	0.174034	7.92932	2.20345e-15	2.82112e-14
MBNL2	6086.38	1.37968	0.146933	9.3899	6.00564e-21	1.45777e-19
LACC1	610.584	1.37543	0.195551	7.03364	2.01214e-12	1.72271e-11
STX1A	584.204	1.37511	0.185116	7.42837	1.09947e-13	1.13601e-12
ZNF148	2683.66	1.37395	0.151094	9.09335	9.60344e-20	2.05473e-18
TANC2	300.84	1.37372	0.219621	6.25495	3.9765e-10	2.45704e-09
SMCR8	2317.22	1.37352	0.167563	8.19704	2.46375e-16	3.57579e-15
ZNF256	193.422	1.37162	0.268065	5.11674	3.1086e-07	1.20908e-06
NR2C2	3061.62	1.36993	0.164576	8.32402	8.50328e-17	1.28932e-15
ZBTB34	675.844	1.36914	0.196802	6.95695	3.47728e-12	2.85479e-11
HOXA9	3448.6	1.36774	0.115347	11.8576	1.9658e-32	1.44719e-30
RHPN2	106.847	1.36702	0.375416	3.64134	0.000271221	0.00063867
PDZD8	2166.06	1.36621	0.170841	7.99695	1.2754e-15	1.68497e-14
SLK	6025.29	1.36532	0.147546	9.25354	2.17168e-20	4.96956e-19
LCOR	1939.91	1.36393	0.156323	8.72508	2.6599e-18	4.79295e-17
ZNF813	187.937	1.36358	0.220539	6.18295	6.29141e-10	3.7708e-09
ZNF567	288.774	1.36326	0.213136	6.39619	1.59304e-10	1.037e-09
PLK4	1232.9	1.36261	0.155407	8.76802	1.81831e-18	3.36312e-17
ANGPT1	102.283	1.3626	0.435385	3.12963	0.00175026	0.00352699
FNIP1	1287.1	1.36131	0.165457	8.22761	1.90983e-16	2.80827e-15
SMAD7	344.003	1.35998	0.170427	7.97981	1.4656e-15	1.92263e-14
RAB11FIP2	752.394	1.3598	0.196639	6.9152	4.67214e-12	3.78575e-11
ZKSCAN8	2017.65	1.35927	0.180701	7.52219	5.38657e-14	5.77908e-13
KCNJ2	1342.44	1.35835	0.188858	7.19241	6.36597e-13	5.92147e-12
MAN2A1	4212.71	1.35798	0.126373	10.7458	6.20083e-27	2.72107e-25
NCEH1	1168.69	1.35742	0.156335	8.68278	3.86203e-18	6.83799e-17
IL1RL1	2560.99	1.35669	0.1069	12.6913	6.612e-37	6.72621e-35
SCG5	83.7746	1.35641	0.317485	4.27237	1.93403e-05	5.55631e-05
TMTC2	589.553	1.35449	0.166164	8.15155	3.59275e-16	5.10189e-15
AP4E1	922.842	1.3519	0.149604	9.03657	1.61664e-19	3.37503e-18
ZNF225	393.344	1.35011	0.16528	8.16865	3.11866e-16	4.47982e-15
ZBTB5	1045.58	1.34856	0.160766	8.38832	4.93131e-17	7.68542e-16
UBR5	7388.62	1.34416	0.173535	7.74577	9.50013e-15	1.13212e-13
BAZ2A	7278.58	1.33907	0.158291	8.45957	2.68366e-17	4.27172e-16
TXNRD1	83364.8	1.33798	0.136497	9.80223	1.10125e-22	3.21748e-21
SMG1	6368.63	1.3354	0.178469	7.48257	7.28837e-14	7.68679e-13
CCNT1	1655.47	1.3344	0.147836	9.02622	1.77696e-19	3.6891e-18
XRCC2	304.983	1.33438	0.254308	5.24711	1.54505e-07	6.30326e-07
SLFN12	2049.97	1.33235	0.130731	10.1915	2.1645e-24	7.31746e-23
SYTL4	2424.1	1.33089	0.124107	10.7237	7.88123e-27	3.40506e-25
CFLAR	15267.1	1.3304	0.141261	9.41803	4.59645e-21	1.13542e-19
C18orf25	1235.52	1.33017	0.14815	8.97854	2.74387e-19	5.60289e-18
HMBOX1	1057.43	1.32937	0.148778	8.93527	4.06179e-19	8.11634e-18
ZNF227	669.135	1.32831	0.147401	9.01152	2.03216e-19	4.20331e-18
ZNF354B	559.924	1.32527	0.162507	8.15513	3.48799e-16	4.96573e-15
SRXN1	258.014	1.32349	0.211617	6.25419	3.99592e-10	2.46496e-09
TMEM245	3897.27	1.32023	0.130925	10.0839	6.50808e-24	2.08669e-22
ABCC2	133.068	1.32003	0.31995	4.12574	3.69544e-05	0.000101403
LIN54	678.346	1.31971	0.162509	8.12081	4.63096e-16	6.48567e-15
LURAP1	93.3771	1.31928	0.35133	3.75509	0.000173278	0.000422897
PTX3	14878	1.31903	0.134643	9.79648	1.16576e-22	3.38827e-21
SRCAP	379.367	1.31843	0.251785	5.23632	1.63812e-07	6.65599e-07
PHIP	2809.07	1.31728	0.171137	7.69722	1.39062e-14	1.62094e-13
FZD4	14489.6	1.31706	0.117995	11.1619	6.26158e-29	3.41791e-27
ZKSCAN2	476.821	1.31692	0.197717	6.66063	2.72661e-11	1.97737e-10
HOXA3	803.973	1.31575	0.136728	9.62308	6.38883e-22	1.70217e-20
ME1	2944.12	1.31562	0.129655	10.1471	3.41321e-24	1.12999e-22
CDH11	1944.5	1.31524	0.153741	8.5549	1.17971e-17	1.95281e-16
NF1	2009.33	1.31476	0.177503	7.40694	1.29247e-13	1.3196e-12
UBN2	1264.72	1.31372	0.197149	6.66357	2.67247e-11	1.94188e-10
DOCK10	3183.06	1.31338	0.169792	7.73524	1.03211e-14	1.22474e-13
ZFR	5103.19	1.31097	0.134327	9.75954	1.67915e-22	4.80554e-21
REST	3246.25	1.31056	0.143882	9.10856	8.34841e-20	1.80345e-18
H2BC21	92.9494	1.30888	0.292973	4.4676	7.91033e-06	2.44927e-05
AMPD2	4189.95	1.30825	0.122468	10.6824	1.23066e-26	5.1771e-25
CUZD1	158.353	1.30685	0.265278	4.92634	8.3785e-07	3.045e-06
NEB	446.14	1.3051	0.192619	6.77555	1.23936e-11	9.44717e-11
JMY	1206.56	1.30424	0.175826	7.4178	1.19086e-13	1.22367e-12
AFF4	6067.17	1.30399	0.17856	7.30282	2.81792e-13	2.73009e-12
PCNT	3932.52	1.30303	0.126903	10.2679	9.83038e-25	3.43756e-23
NCR3LG1	203.891	1.30092	0.675973	1.92452	0.0542893	0.079997
ZNF451	1716.34	1.30068	0.124634	10.436	1.69792e-25	6.31219e-24
ZNF12	1088.66	1.30063	0.160948	8.08108	6.41952e-16	8.79247e-15
DRAM1	2882.75	1.30047	0.137012	9.49171	2.27276e-21	5.75389e-20
ZBTB44	1921.66	1.29962	0.124348	10.4515	1.44247e-25	5.41651e-24
GCLC	1519.61	1.29744	0.150631	8.61337	7.09438e-18	1.22321e-16
IRS2	370.698	1.29733	0.227607	5.69985	1.19915e-08	5.89046e-08
ZNF770	2591.94	1.29597	0.121932	10.6286	2.1949e-26	9.02976e-25
ZC3H12C	1347.03	1.29577	0.178021	7.27877	3.36881e-13	3.2358e-12
AAK1	4537.37	1.29488	0.145784	8.88218	6.55606e-19	1.27809e-17
CLDN14	68.9225	1.29483	0.368667	3.51219	0.00044443	0.00100387
SIPA1L1	1339.52	1.29462	0.134705	9.61079	7.19942e-22	1.89112e-20
RBM26	4065.37	1.2929	0.119969	10.7769	4.42557e-27	1.96517e-25
TM4SF18	12119.9	1.29154	0.0983358	13.1339	2.10451e-39	2.45306e-37
BRWD3	1213.27	1.29126	0.202175	6.38683	1.69364e-10	1.09993e-09
SAMD4A	6879.8	1.29061	0.145124	8.89316	5.93953e-19	1.17013e-17
NEK7	3144.68	1.29006	0.102766	12.5533	3.8116e-36	3.70885e-34
SOWAHC	310.279	1.28662	0.205519	6.26035	3.84112e-10	2.37996e-09
HIPK3	2610.43	1.28632	0.174821	7.35792	1.86795e-13	1.85798e-12
ZNF322	378.349	1.28385	0.188249	6.81992	9.10908e-12	7.07851e-11
TNRC6B	1901.21	1.28367	0.153178	8.38029	5.27953e-17	8.19389e-16
NIPBL	3757.36	1.28341	0.173467	7.39858	1.37644e-13	1.39388e-12
TULP4	1744.52	1.2831	0.146934	8.73248	2.4915e-18	4.52595e-17
ROCK2	5236.72	1.28289	0.149361	8.5892	8.75777e-18	1.49162e-16
DYRK3	305.599	1.27876	0.205088	6.23519	4.51232e-10	2.75917e-09
ABL2	8444.84	1.27508	0.182906	6.97119	3.14269e-12	2.60109e-11
HOXA10	1573.56	1.27221	0.129332	9.83676	7.81868e-23	2.3331e-21
MSANTD2	1327.55	1.27216	0.131019	9.70967	2.74232e-22	7.65251e-21
REL	228.106	1.27204	0.74113	1.71635	0.0860983	0.120807
WWC2	4099.99	1.27078	0.138693	9.16253	5.06949e-20	1.11889e-18
ACVR2B	384.527	1.27002	0.215364	5.89708	3.69998e-09	1.96222e-08
ZNF615	257.199	1.26995	0.187969	6.75619	1.41668e-11	1.06823e-10
C2CD2	2895.66	1.26981	0.132763	9.56451	1.12737e-21	2.92021e-20
ZNF551	196.712	1.26956	0.22302	5.6926	1.25122e-08	6.1328e-08
MAFK	4979.37	1.26925	0.338321	3.75162	0.000175695	0.000428422
ZNF317	1335.96	1.26708	0.141316	8.96629	3.06674e-19	6.22811e-18
PRDM15	597.613	1.26667	0.157137	8.06092	7.57211e-16	1.02581e-14
PHTF2	1406.85	1.26631	0.155241	8.15708	3.43211e-16	4.89863e-15
SACS	6074.15	1.26433	0.17335	7.29353	3.01945e-13	2.91273e-12
FGF2	716.005	1.26225	0.216538	5.82921	5.56914e-09	2.87315e-08
RC3H1	2061.09	1.26112	0.176	7.16546	7.75259e-13	7.07598e-12
RDH10	744.649	1.26082	0.156228	8.07037	7.00854e-16	9.54082e-15
MACIR	556.29	1.26024	0.185431	6.79628	1.07354e-11	8.26766e-11
SYT1	739.122	1.2596	0.226183	5.56894	2.56298e-08	1.18806e-07
OBI1	1128.49	1.25855	0.152982	8.22677	1.9233e-16	2.82437e-15
IRF2BPL	3970.49	1.25806	0.14171	8.87772	6.82442e-19	1.32349e-17
DCP2	2331.89	1.2562	0.142853	8.79368	1.44735e-18	2.70834e-17
COL3A1	188.933	1.25294	0.231439	5.41367	6.17448e-08	2.68008e-07
NAV3	2220.75	1.25097	0.195073	6.41281	1.42859e-10	9.37041e-10
ELK4	6431.29	1.25077	0.136069	9.19217	3.85009e-20	8.56511e-19
CCSER2	2353.57	1.25059	0.143363	8.72323	2.70381e-18	4.86425e-17
FOXO3B	111.415	1.24995	0.294497	4.24437	2.1921e-05	6.25117e-05
CCSAP	433.959	1.24907	0.168392	7.41761	1.1925e-13	1.22422e-12
ATAD5	280.519	1.24883	0.222266	5.61863	1.92472e-08	9.14939e-08
GPRC5A	4647.64	1.24843	0.12802	9.75184	1.81146e-22	5.14472e-21
HOXA1	164.55	1.24772	0.237387	5.25606	1.47174e-07	6.02811e-07
ZNF280B	144.7	1.24755	0.264607	4.71475	2.42006e-06	8.15431e-06
SMARCAD1	3328.52	1.24561	0.135507	9.19224	3.84746e-20	8.56511e-19
JARID2	887.437	1.24448	0.161417	7.70972	1.26098e-14	1.48062e-13
CNOT1	9065.95	1.24413	0.141248	8.80808	1.27311e-18	2.39431e-17
DKK1	5390.29	1.24404	0.182658	6.81076	9.70867e-12	7.51314e-11
MKLN1	2275.76	1.24391	0.140011	8.88434	6.4303e-19	1.25576e-17
SAMD8	2282.58	1.24376	0.154674	8.04118	8.89756e-16	1.19812e-14
VCPIP1	1084.35	1.24276	0.14477	8.58438	9.13299e-18	1.54846e-16
PLOD2	20945.5	1.24191	0.110681	11.2206	3.23084e-29	1.79866e-27
UBXN7	3101.39	1.24144	0.154692	8.02523	1.01338e-15	1.35643e-14
NDRG4	2297.77	1.24121	0.122424	10.1386	3.72299e-24	1.22171e-22
PIKFYVE	2874.43	1.2407	0.177812	6.9776	3.00265e-12	2.48886e-11
ZNF420	261.756	1.2404	0.194844	6.36612	1.93875e-10	1.25185e-09
PTAR1	2256.01	1.23975	0.154011	8.04975	8.29649e-16	1.11853e-14
FAM102A	1626.27	1.23957	0.167497	7.40054	1.35635e-13	1.37603e-12
ASH1L	2373.36	1.23884	0.201969	6.13378	8.58176e-10	5.03829e-09
B3GAT2	75.9814	1.2383	0.323716	3.82527	0.000130628	0.000326715
FAM24B	80.9042	1.23464	0.33868	3.64544	0.000266936	0.000629242
ITPR2	6637.13	1.23398	0.169377	7.28538	3.20774e-13	3.08903e-12
PLAGL2	1492.15	1.2339	0.155947	7.91231	2.52659e-15	3.19825e-14
GCNA	133.839	1.23346	0.278627	4.42691	9.55941e-06	2.90995e-05
PROB1	265.165	1.23293	0.18574	6.63792	3.18147e-11	2.2909e-10
ALCAM	7215.42	1.23085	0.106197	11.5903	4.61772e-31	3.0042e-29
HOXA11	1140.18	1.23083	0.151653	8.11608	4.8149e-16	6.71805e-15
RSBN1	790.068	1.22998	0.17223	7.14148	9.23342e-13	8.34588e-12
ZXDA	221.236	1.22833	0.213977	5.74046	9.44202e-09	4.69166e-08
PHACTR2	5063.31	1.22828	0.138332	8.87919	6.73516e-19	1.30844e-17
PPP4R3A	5098.98	1.22811	0.127767	9.61208	7.10962e-22	1.87634e-20
ZNF800	1059.94	1.22774	0.169285	7.25248	4.09206e-13	3.89704e-12
KMT2A	3656.86	1.22753	0.172429	7.11902	1.08697e-12	9.64571e-12
TLR1	171.647	1.22737	0.222883	5.50678	3.65465e-08	1.64968e-07
CDK12	2872.67	1.22736	0.172164	7.12902	1.01088e-12	9.04212e-12
SELPLG	72.0533	1.2263	0.430961	2.84551	0.00443401	0.00827494
RP2	1872.73	1.22489	0.149343	8.20188	2.36661e-16	3.44375e-15
FOXC1	970.395	1.2223	0.169199	7.22403	5.04688e-13	4.74976e-12
AFF1	5342.89	1.22167	0.168117	7.26678	3.68168e-13	3.5212e-12
MAP1A	1149.58	1.22161	0.187278	6.52294	6.89428e-11	4.72776e-10
RORA	816.267	1.21961	0.155339	7.8513	4.11756e-15	5.0856e-14
ZNF699	72.4941	1.21924	0.404355	3.01526	0.00256755	0.00503345
GPAT3	426.621	1.21899	0.166647	7.31483	2.57714e-13	2.50985e-12
RHOBTB3	3049.97	1.21832	0.126107	9.66101	4.41481e-22	1.1904e-20
FZD1	186.903	1.2182	0.267471	4.55452	5.2505e-06	1.6801e-05
CARD6	2681.34	1.2161	0.109091	11.1476	7.35571e-29	3.99565e-27
SLC40A1	976.995	1.21562	0.220869	5.50382	3.71654e-08	1.67289e-07
ZFP30	338.198	1.21408	0.177787	6.82887	8.55848e-12	6.6878e-11
KLF7	2410.09	1.2132	0.168852	7.18499	6.72127e-13	6.21065e-12
MTRF1L	1051.14	1.21264	0.137508	8.81863	1.15872e-18	2.18652e-17
RDX	17592	1.21211	0.144206	8.40539	4.26456e-17	6.67418e-16
SOS1	2814.87	1.21115	0.169764	7.13432	9.72677e-13	8.7494e-12
HASPIN	319.063	1.21031	0.178725	6.77194	1.27063e-11	9.65262e-11
NAA16	1198.65	1.21008	0.171027	7.07537	1.49053e-12	1.29596e-11
C21orf91	283.467	1.20913	0.19743	6.12435	9.10562e-10	5.3124e-09
SLC12A6	2403.47	1.2078	0.165384	7.30302	2.81388e-13	2.73009e-12
STARD7	7635.84	1.20606	0.112827	10.6895	1.1404e-26	4.81551e-25
ZNF568	301.768	1.20531	0.198671	6.06686	1.30439e-09	7.42049e-09
ASRGL1	2084.59	1.20452	0.125225	9.61881	6.65967e-22	1.77011e-20
CENPL	493.178	1.20428	0.179243	6.71871	1.83337e-11	1.35954e-10
SGTB	976.477	1.20409	0.164423	7.32314	2.42236e-13	2.36942e-12
LRRC1	454.635	1.20372	0.156896	7.67205	1.69274e-14	1.94674e-13
P2RY2	112.203	1.20274	0.333089	3.61087	0.000305167	0.000711273
ZNF654	1145.14	1.20066	0.18492	6.49284	8.42327e-11	5.68838e-10
NKAPL	108.641	1.20048	0.36762	3.26554	0.00109255	0.00229718
INO80D	853.301	1.20021	0.174142	6.89215	5.49564e-12	4.40518e-11
STXBP5	1908.38	1.19958	0.140941	8.51125	1.72075e-17	2.79466e-16
RLIM	3118.66	1.19933	0.1359	8.82507	1.09392e-18	2.07123e-17
UHMK1	5271.31	1.19691	0.133252	8.98229	2.65193e-19	5.42507e-18
ARHGAP35	5669.76	1.19517	0.129951	9.19707	3.67849e-20	8.23247e-19
TRPC1	469.261	1.19475	0.160012	7.46662	8.22824e-14	8.62116e-13
FBXL18	756.389	1.19456	0.171408	6.96911	3.18959e-12	2.636e-11
KMT2C	2468.4	1.19429	0.19695	6.06391	1.32853e-09	7.54633e-09
CDC42EP4	1626.52	1.19425	0.143836	8.30284	1.0165e-16	1.5309e-15
ERRFI1	4082.33	1.19351	0.172556	6.91667	4.62394e-12	3.75213e-11
CCDC86	3253.96	1.19223	0.124754	9.55664	1.21643e-21	3.14362e-20
PARD3B	725.261	1.19214	0.16085	7.41149	1.24887e-13	1.27975e-12
CCDC82	2060.79	1.19057	0.125762	9.46687	2.88353e-21	7.26727e-20
DDX58	1860.86	1.19015	0.118186	10.0702	7.48267e-24	2.39232e-22
RFX7	1450.39	1.18922	0.14732	8.07232	6.89735e-16	9.40144e-15
ATXN1L	2589.61	1.18694	0.175079	6.77945	1.20632e-11	9.21412e-11
GFPT2	933.565	1.18687	0.176128	6.73867	1.59839e-11	1.19566e-10
FOXN2	1265.11	1.18573	0.179202	6.6167	3.67304e-11	2.61959e-10
KAT6B	975.515	1.18499	0.203947	5.81027	6.23723e-09	3.20012e-08
PCDH10	12791.3	1.18335	0.157718	7.50293	6.24084e-14	6.65729e-13
ZNF124	336.408	1.18256	0.183287	6.45196	1.10409e-10	7.3672e-10
SPATA1	77.4968	1.18244	0.345629	3.42113	0.000623614	0.00136694
RRAS2	3222.22	1.18233	0.104316	11.3341	8.89839e-30	5.21325e-28
ZNF24	3430.15	1.18177	0.133173	8.87397	7.0583e-19	1.36412e-17
EID3	131.597	1.18171	0.259423	4.55513	5.2353e-06	1.67592e-05
MAPRE2	13157.1	1.18157	0.119128	9.91843	3.46161e-23	1.06416e-21
SHB	613.942	1.1813	0.192768	6.12811	8.89307e-10	5.19924e-09
ATF6	6916.38	1.18073	0.108488	10.8835	1.38079e-27	6.65991e-26
TMEM217	612.161	1.1807	0.250629	4.71094	2.4658e-06	8.28845e-06
IL18BP	984.651	1.17967	0.208621	5.65462	1.5619e-08	7.52052e-08
GNB4	3911.39	1.17929	0.142416	8.28058	1.22574e-16	1.83125e-15
RAB3IP	822.05	1.17907	0.14851	7.93932	2.033e-15	2.61186e-14
ZNF675	200.527	1.17893	0.269658	4.37194	1.23149e-05	3.6728e-05
GRPEL1	2326.23	1.17868	0.155872	7.56184	3.97416e-14	4.30919e-13
ATP8A2	99.726	1.17854	0.317118	3.7164	0.000202082	0.000487455
BEND6	199.302	1.17831	0.272885	4.31797	1.57474e-05	4.60689e-05
POLQ	428.12	1.17807	0.182285	6.46279	1.02793e-10	6.89184e-10
SENP5	2044.65	1.17781	0.133895	8.7965	1.4115e-18	2.64567e-17
AMD1	2096.65	1.17687	0.123192	9.55313	1.25835e-21	3.24445e-20
OSGIN1	906.294	1.17517	0.23326	5.03803	4.7036e-07	1.77935e-06
ITPRIPL1	80.2772	1.17425	0.324709	3.61632	0.000298819	0.000697786
RBBP6	3907.5	1.17375	0.189518	6.19333	5.89057e-10	3.54194e-09
B3GNT5	1551.68	1.17327	0.155534	7.54347	4.5764e-14	4.92877e-13
TBC1D9	4877.29	1.17258	0.12486	9.39116	5.93459e-21	1.44365e-19
WDR26	9755.93	1.17242	0.147928	7.92561	2.27032e-15	2.89679e-14
VEGFA	981.426	1.17196	0.136645	8.57667	9.76593e-18	1.64332e-16
STK35	1635.71	1.17095	0.172359	6.79363	1.09344e-11	8.40358e-11
WAPL	2795.05	1.17032	0.152762	7.66108	1.84382e-14	2.11181e-13
NOS1AP	69.0383	1.17018	0.366971	3.18875	0.00142888	0.00293272
PTGR1	18975.5	1.16988	0.121371	9.63891	5.47669e-22	1.46613e-20
ABHD3	170.123	1.16939	0.242765	4.81695	1.45766e-06	5.08931e-06
MMP16	1617.18	1.16729	0.157659	7.40388	1.32264e-13	1.34794e-12
HERC3	894.386	1.16714	0.168598	6.92263	4.43327e-12	3.60002e-11
PPTC7	1528.77	1.167	0.154078	7.57412	3.61572e-14	3.94731e-13
DDX20	1321.3	1.16689	0.145276	8.03223	9.57168e-16	1.28426e-14
USP49	525.46	1.16683	0.214122	5.44936	5.05509e-08	2.22527e-07
LRIF1	1150.72	1.16682	0.124915	9.34096	9.54609e-21	2.2536e-19
CEP85L	416.089	1.1668	0.216969	5.37775	7.54211e-08	3.23853e-07
WHAMM	1060.1	1.1665	0.152675	7.64044	2.16485e-14	2.43709e-13
PURA	928.315	1.16641	0.178316	6.54122	6.10193e-11	4.21745e-10
WIPF2	2831.47	1.16605	0.138903	8.39467	4.67205e-17	7.29153e-16
SRGAP2B	824.637	1.16544	0.161721	7.20648	5.74166e-13	5.36303e-12
ZNF354C	498.074	1.16532	0.189551	6.14778	7.85727e-10	4.64463e-09
AOPEP	956.084	1.16503	0.13507	8.62539	6.38751e-18	1.10816e-16
EXOC6	7667.94	1.16484	0.114135	10.2058	1.86792e-24	6.37219e-23
PIK3R1	1156.65	1.16305	0.142747	8.14768	3.70968e-16	5.2546e-15
BDP1	2170.17	1.16175	0.192093	6.04784	1.46798e-09	8.28373e-09
IPO11	4530.9	1.16124	0.111024	10.4593	1.32799e-25	5.00345e-24
ZNF107	302.186	1.16018	0.221076	5.24788	1.5386e-07	6.28586e-07
ZNF141	238.318	1.15848	0.210149	5.51267	3.53429e-08	1.59922e-07
FAM126B	944.618	1.15845	0.191071	6.06292	1.33671e-09	7.58895e-09
CAMSAP2	4335.37	1.15827	0.165504	6.99844	2.58833e-12	2.16792e-11
GOLGA4	5942.26	1.15713	0.157075	7.36677	1.74809e-13	1.74497e-12
NRCAM	4959.55	1.15665	0.1358	8.51733	1.6328e-17	2.66342e-16
NSD3	3701.45	1.15555	0.151225	7.64127	2.15097e-14	2.42634e-13
IFI16	9846.71	1.15514	0.114256	10.1102	4.98076e-24	1.6202e-22
FASTKD5	1031.29	1.15506	0.162107	7.12531	1.03847e-12	9.27413e-12
CEBPD	177.022	1.15499	0.236662	4.88031	1.05918e-06	3.78666e-06
DESI2	3787.71	1.15445	0.122008	9.46214	3.01694e-21	7.5694e-20
HOXB6	1196.77	1.15402	0.168731	6.83939	7.95297e-12	6.24517e-11
SLC7A11	18863.6	1.15399	0.173252	6.66075	2.72427e-11	1.97695e-10
ZNF549	238.652	1.15283	0.207315	5.56077	2.68585e-08	1.24039e-07
MGA	2219.61	1.15188	0.184692	6.23674	4.46797e-10	2.73504e-09
RANBP6	2828.02	1.15153	0.132305	8.70362	3.21474e-18	5.7649e-17
RIPK2	1342.81	1.1514	0.128693	8.94689	3.65648e-19	7.31951e-18
SHQ1	644.253	1.15035	0.14468	7.95104	1.84957e-15	2.38992e-14
SMOX	1546	1.14955	0.148377	7.74752	9.37065e-15	1.11908e-13
RFTN1	2708.78	1.14909	0.119553	9.61154	7.14729e-22	1.88184e-20
SETD1B	2087.67	1.14816	0.166029	6.91544	4.66398e-12	3.78188e-11
PCDH7	1303.91	1.1477	0.178763	6.42022	1.36075e-10	8.94639e-10
BBX	2379.99	1.14695	0.171447	6.68983	2.2343e-11	1.64162e-10
GNA13	2186.59	1.14629	0.145187	7.89528	2.89657e-15	3.63371e-14
CNST	1144.84	1.14586	0.192102	5.96483	2.44882e-09	1.33866e-08
PRKCE	2140.6	1.14564	0.112257	10.2055	1.8735e-24	6.37219e-23
FEM1C	1138.46	1.14454	0.165063	6.93396	4.09217e-12	3.33513e-11
ZNF613	260.143	1.14431	0.197298	5.79987	6.63645e-09	3.38786e-08
TRIP12	12505.6	1.14414	0.133092	8.59665	8.20759e-18	1.40218e-16
ZFP82	171.535	1.14386	0.284304	4.02337	5.73713e-05	0.000152554
ZNF587B	371.585	1.1436	0.184397	6.20181	5.5816e-10	3.36339e-09
RYBP	1133.7	1.14312	0.173092	6.60414	3.99821e-11	2.83703e-10
ZNF510	537.032	1.14307	0.159467	7.16805	7.60743e-13	6.94916e-12
CLDN15	508.194	1.14267	0.158966	7.18813	6.5685e-13	6.08961e-12
KTN1	17729.8	1.14245	0.112624	10.1439	3.52708e-24	1.16425e-22
TMEM123	16724	1.14229	0.107781	10.5983	3.03569e-26	1.22192e-24
ZNF765	361.559	1.14071	0.196902	5.79328	6.90258e-09	3.51175e-08
TRIO	10295.1	1.14067	0.173736	6.56554	5.18436e-11	3.62581e-10
SNRNP48	1115.11	1.14066	0.135991	8.38771	4.95697e-17	7.70396e-16
KIF13A	4548.19	1.14059	0.125005	9.12429	7.22092e-20	1.57202e-18
CDC42EP3	2375.18	1.14046	0.146131	7.80436	5.98043e-15	7.28987e-14
NSD1	5484.55	1.13999	0.162268	7.02535	2.13527e-12	1.81701e-11
SPIRE1	3105.87	1.13957	0.123184	9.25099	2.22427e-20	5.06916e-19
KDM2A	5467.97	1.13877	0.143537	7.93361	2.1286e-15	2.72841e-14
BRWD1	2414.79	1.13847	0.155359	7.32798	2.3365e-13	2.28744e-12
HERC4	4261.94	1.13612	0.130082	8.73381	2.46227e-18	4.48014e-17
TOX	1709.89	1.13522	0.133194	8.52304	1.55414e-17	2.54997e-16
ZIK1	132.887	1.13507	0.309392	3.66873	0.000243757	0.00057924
RUNDC1	1251.11	1.13473	0.138774	8.17681	2.91468e-16	4.19759e-15
ZNF518B	2000.07	1.13423	0.149788	7.57223	3.66882e-14	3.99358e-13
ITGA1	117.88	1.13392	0.326603	3.47186	0.000516859	0.0011512
SUDS3	2643.2	1.13269	0.12458	9.09202	9.72118e-20	2.072e-18
GSK3B	3639.18	1.13243	0.135491	8.35798	6.37991e-17	9.81071e-16
NAA50	6235.31	1.13175	0.112631	10.0483	9.34786e-24	2.97166e-22
GOLGA8B	1234.4	1.13145	0.126209	8.96488	3.10616e-19	6.29673e-18
PDGFC	877.493	1.1312	0.175896	6.4311	1.26687e-10	8.3685e-10
ZNF468	475.956	1.13079	0.164154	6.8886	5.63433e-12	4.50488e-11
NCOA6	2450.87	1.13031	0.163113	6.92962	4.21962e-12	3.434e-11
FAM222B	1473.42	1.13012	0.149167	7.57624	3.55726e-14	3.88728e-13
ZNF697	1587.09	1.12861	0.147358	7.659	1.87381e-14	2.13959e-13
BRPF3	2991.37	1.12785	0.158241	7.1274	1.0228e-12	9.14147e-12
HEXIM1	2253.15	1.12772	0.110858	10.1727	2.62552e-24	8.77003e-23
ZNF236	541.283	1.12762	0.181446	6.21462	5.145e-10	3.11035e-09
RUNX1T1	1276.69	1.12742	0.161883	6.96441	3.29774e-12	2.71936e-11
PKP2	141.64	1.12648	0.272489	4.13404	3.56449e-05	9.8267e-05
MAN1A1	1652.69	1.12645	0.191734	5.87505	4.22722e-09	2.22391e-08
IKBKB	4548.91	1.12581	0.11549	9.74812	1.8792e-22	5.31018e-21
PDXP	70.3201	1.12513	0.336673	3.34192	0.000832019	0.00178461
TRRAP	5322.56	1.12475	0.164947	6.81886	9.17668e-12	7.1261e-11
GDAP2	633.703	1.12461	0.140859	7.98398	1.41689e-15	1.8631e-14
ANKLE2	5707.06	1.1244	0.120777	9.3097	1.28196e-20	2.99482e-19
OGT	12663.5	1.12363	0.1496	7.51089	5.87249e-14	6.27033e-13
ZNF570	359.179	1.12359	0.204658	5.49006	4.01806e-08	1.79561e-07
MICU3	310.12	1.12355	0.173867	6.46208	1.03273e-10	6.91885e-10
CCDC117	1714.18	1.12158	0.134938	8.31184	9.42304e-17	1.42108e-15
MID2	734.386	1.12152	0.189094	5.93099	3.01118e-09	1.6184e-08
ZNF112	402.432	1.12039	0.171685	6.52585	6.76174e-11	4.64196e-10
PTPRK	4230.68	1.11898	0.155156	7.21198	5.51422e-13	5.16694e-12
ZBTB43	453.916	1.11842	0.196693	5.68612	1.29956e-08	6.34196e-08
CDK13	3130.49	1.11741	0.160212	6.97455	3.06845e-12	2.54152e-11
SMC4	9113.59	1.1169	0.142065	7.86188	3.78408e-15	4.68925e-14
ABHD17C	981.601	1.11672	0.137768	8.10579	5.24047e-16	7.26747e-15
GPR75	91.3231	1.11539	0.376083	2.9658	0.00301893	0.00583451
RCC1	3338.1	1.11461	0.116346	9.58014	9.6914e-22	2.5338e-20
TOB1	537.519	1.11396	0.192825	5.77706	7.60179e-09	3.83541e-08
RBAK	654.459	1.11357	0.183426	6.07093	1.27172e-09	7.24572e-09
ZNF470	400.486	1.11349	0.168504	6.60812	3.89242e-11	2.76547e-10
SLC19A2	474.558	1.11172	0.180115	6.17227	6.73143e-10	4.00664e-09
ZNF229	532.725	1.11144	0.197005	5.6417	1.6838e-08	8.07271e-08
ZBTB1	1829.52	1.11115	0.129925	8.55222	1.20743e-17	1.99573e-16
H2BC12	280.483	1.11031	0.221244	5.01849	5.20801e-07	1.95431e-06
FKBP4	4905.63	1.11017	0.120747	9.19421	3.77746e-20	8.43709e-19
CEP76	557.86	1.10854	0.140745	7.87624	3.37381e-15	4.19944e-14
ZDHHC23	133.103	1.10779	0.26811	4.13185	3.59853e-05	9.91079e-05
SLC2A13	95.2845	1.10751	0.288212	3.84267	0.000121701	0.000306305
GLS	14815.6	1.10396	0.125182	8.81881	1.15682e-18	2.18652e-17
TET2	1211.32	1.10365	0.180519	6.11376	9.73082e-10	5.65651e-09
MFAP3	947.756	1.10157	0.237937	4.62967	3.66248e-06	1.19659e-05
MECOM	4465.64	1.1013	0.13736	8.01765	1.07789e-15	1.43762e-14
DDX3X	19298.8	1.10127	0.160714	6.85236	7.2642e-12	5.73247e-11
CACNA2D1	2244.77	1.09824	0.14876	7.38265	1.55171e-13	1.55996e-12
ZSCAN12	270.579	1.09771	0.231973	4.73209	2.22221e-06	7.53759e-06
CWF19L2	500.214	1.09721	0.159129	6.89506	5.38417e-12	4.32512e-11
TEAD3	156.842	1.09699	0.232471	4.7188	2.37238e-06	8.01297e-06
ARHGAP28	616.94	1.09649	0.25607	4.28199	1.85226e-05	5.34196e-05
PPP1R3D	402.274	1.09643	0.161611	6.78437	1.16591e-11	8.92986e-11
MGAT4A	2700.86	1.09635	0.12436	8.81591	1.18717e-18	2.23643e-17
PPARGC1B	73.3815	1.09276	0.371669	2.94013	0.00328078	0.00628844
FRY	3093.43	1.09256	0.133732	8.16974	3.09063e-16	4.44527e-15
ZBTB21	733.502	1.09251	0.167382	6.52703	6.70888e-11	4.61133e-10
RAB8B	3095.94	1.09156	0.137308	7.9497	1.86966e-15	2.41309e-14
STAG2	4056.56	1.0915	0.153029	7.13263	9.84704e-13	8.83628e-12
MIER3	1210.83	1.09056	0.133909	8.14403	3.82336e-16	5.40195e-15
PANK1	138.732	1.09022	0.233813	4.66277	3.11981e-06	1.0289e-05
CD163L1	1207.01	1.08951	0.11997	9.08159	1.06999e-19	2.27628e-18
PTPRB	9008.18	1.08877	0.154994	7.02461	2.14671e-12	1.82536e-11
ZBTB7B	1574.55	1.08865	0.173357	6.27982	3.38974e-10	2.11552e-09
PTGS2	1648.18	1.08846	0.181827	5.98626	2.14727e-09	1.18248e-08
PNPLA8	1650.47	1.08826	0.152538	7.1344	9.72118e-13	8.7494e-12
PRPF4B	5101.87	1.08779	0.139215	7.81376	5.55082e-15	6.78097e-14
MARS2	209.17	1.08714	0.206498	5.26464	1.40465e-07	5.79362e-07
GABARAPL1	6365.61	1.08708	0.147798	7.35513	1.90746e-13	1.8956e-12
PPP1R9A	100.794	1.08702	0.412959	2.63228	0.00848148	0.0149062
ZNF799	74.8283	1.08686	0.308419	3.52396	0.000425153	0.000965393
FGFR1OP2	2786.59	1.08656	0.135867	7.99729	1.27188e-15	1.6823e-14
RNF6	2761.36	1.08651	0.132012	8.23038	1.86623e-16	2.75141e-15
RGS7BP	182.37	1.08638	0.283991	3.82541	0.000130554	0.000326676
SPATA5	475.97	1.0858	0.193738	5.60447	2.08888e-08	9.84608e-08
SP3	2767.09	1.0856	0.13395	8.10453	5.29516e-16	7.32421e-15
ZNF565	129.608	1.08364	0.262563	4.12717	3.67254e-05	0.000100824
ZC2HC1C	65.9946	1.08338	0.326385	3.31932	0.000902367	0.00192435
ZSCAN29	939.357	1.08314	0.176792	6.12663	8.97577e-10	5.24485e-09
KIAA0895	107.768	1.08268	0.317238	3.41284	0.0006429	0.00140536
PKD2	2401.75	1.08214	0.157691	6.86243	6.76974e-12	5.35738e-11
PHF1	1868.21	1.08139	0.137851	7.84462	4.34274e-15	5.33427e-14
RAPGEF2	4358.07	1.08065	0.153972	7.0185	2.24267e-12	1.8983e-11
CHST3	1304.68	1.0798	0.133288	8.1013	5.4375e-16	7.4933e-15
GPATCH11	869.527	1.07912	0.145814	7.40066	1.35512e-13	1.37603e-12
PRRC2C	9101.65	1.07844	0.18328	5.88412	4.00169e-09	2.11022e-08
PPP4R3B	4122.68	1.07818	0.124695	8.64657	5.30722e-18	9.29386e-17
GLUL	5227.02	1.07746	0.125861	8.56075	1.12136e-17	1.86726e-16
ZNF780A	342.728	1.07588	0.218813	4.91689	8.79308e-07	3.18429e-06
TMEM170B	449.886	1.07574	0.184641	5.82614	5.6725e-09	2.92243e-08
CEP152	723.889	1.07544	0.186804	5.75703	8.56055e-09	4.28794e-08
KCTD9	2117.8	1.07489	0.132369	8.12034	4.64871e-16	6.50238e-15
PIK3CA	1964.01	1.07441	0.140589	7.64223	2.13483e-14	2.41058e-13
SGK1	8715.97	1.07404	0.14495	7.40972	1.26562e-13	1.29573e-12
PRNP	9762.48	1.07373	0.153778	6.98232	2.90341e-12	2.41197e-11
MICB	1389.8	1.07251	0.139794	7.67208	1.69233e-14	1.94674e-13
KIF21B	513.138	1.0719	0.16828	6.36973	1.89365e-10	1.22485e-09
ZBTB18	2185.51	1.07161	0.132355	8.09648	5.65718e-16	7.77689e-15
TMEM80	659.598	1.07144	0.149776	7.15361	8.4527e-13	7.67119e-12
MOB1B	2273.62	1.07133	0.1288	8.31779	8.96153e-17	1.3533e-15
ZFY	570.089	1.07129	0.177248	6.04405	1.50289e-09	8.45515e-09
TENT4B	954.657	1.07098	0.150345	7.12343	1.05276e-12	9.37929e-12
PTPN14	7257.17	1.07044	0.153769	6.96139	3.36923e-12	2.77015e-11
HIVEP1	2225.22	1.07043	0.197891	5.40918	6.33147e-08	2.74396e-07
MAP10	188.733	1.06977	0.22567	4.74043	2.13267e-06	7.24485e-06
RHOJ	17093.1	1.06963	0.10837	9.87013	5.6094e-23	1.69646e-21
TTBK2	1184.24	1.0692	0.184931	5.78162	7.39827e-09	3.746e-08
SKIL	5774.03	1.069	0.131601	8.12304	4.54657e-16	6.37546e-15
SLC38A1	7317.77	1.06863	0.142116	7.51945	5.50085e-14	5.89038e-13
DRP2	115.489	1.06707	0.278327	3.83389	0.000126131	0.000316387
INHBA	499.292	1.06619	0.187432	5.6884	1.28236e-08	6.26346e-08
ZNF134	739.675	1.06565	0.142693	7.46814	8.1339e-14	8.5303e-13
ARID2	1257.68	1.06549	0.157075	6.78329	1.17472e-11	8.99121e-11
MTARC1	108.253	1.06471	0.265492	4.01032	6.06355e-05	0.000160518
ARNTL	560.358	1.06466	0.160138	6.64836	2.96386e-11	2.14248e-10
KCNMB3	149.126	1.06418	0.232167	4.5837	4.56811e-06	1.47397e-05
AHCTF1	2545.68	1.06405	0.163136	6.52248	6.91542e-11	4.73874e-10
ZNF35	421.44	1.06321	0.16904	6.2897	3.1807e-10	1.99619e-09
OVGP1	183.5	1.06269	0.278799	3.81167	0.000138032	0.000343622
SAMD5	458.804	1.06204	0.201717	5.26499	1.40198e-07	5.78471e-07
ZYG11A	82.8038	1.0618	0.311469	3.40901	0.00065199	0.00142384
KLHL28	385.881	1.06151	0.204637	5.18729	2.13379e-07	8.54281e-07
UGDH	3250.34	1.06069	0.140923	7.52674	5.20221e-14	5.58664e-13
SLC41A1	1698.91	1.05937	0.149329	7.09419	1.30116e-12	1.14375e-11
ROCK1	5256.47	1.05917	0.165925	6.38343	1.7316e-10	1.12328e-09
RPRD2	1808.92	1.05858	0.13734	7.70772	1.2809e-14	1.50243e-13
SPINT1	99.4418	1.0577	0.273428	3.86828	0.000109605	0.00027786
LRP12	689.806	1.05737	0.177303	5.96363	2.46691e-09	1.34723e-08
RND3	6633.23	1.05672	0.167868	6.29498	3.07446e-10	1.93385e-09
RAPH1	1749.69	1.05629	0.156406	6.7535	1.44321e-11	1.08677e-10
SPRTN	795.137	1.0561	0.138831	7.60708	2.80365e-14	3.10622e-13
AGO2	4092.85	1.05546	0.164472	6.41726	1.38748e-10	9.11141e-10
NFXL1	483.949	1.05502	0.155962	6.76462	1.33664e-11	1.01197e-10
UBN1	5238.49	1.05502	0.129586	8.14143	3.90623e-16	5.51207e-15
NPC1	1421.43	1.05502	0.141078	7.47826	7.53123e-14	7.92798e-13
RALGAPA2	5418.97	1.05499	0.136668	7.71941	1.16868e-14	1.37803e-13
ZNF304	400.137	1.05394	0.180595	5.83595	5.34864e-09	2.77218e-08
CLOCK	1470.31	1.0534	0.138854	7.58634	3.2906e-14	3.60998e-13
HUWE1	12957.2	1.05315	0.164353	6.40789	1.47549e-10	9.64976e-10
USP34	5749.73	1.05296	0.162727	6.47075	9.752e-11	6.55011e-10
MAML1	2646.26	1.05133	0.142078	7.39963	1.3656e-13	1.38416e-12
SYNJ1	1012.8	1.05019	0.159593	6.58041	4.69147e-11	3.30173e-10
RAB9A	745.775	1.05	0.155248	6.76333	1.34853e-11	1.01891e-10
KANSL1L	445.281	1.04991	0.169609	6.19016	6.01015e-10	3.60996e-09
CNNM2	413.647	1.04951	0.184782	5.67973	1.34911e-08	6.56944e-08
JADE1	2097.39	1.04817	0.113679	9.22045	2.95864e-20	6.67484e-19
ZNF28	529.503	1.047	0.179593	5.82981	5.54913e-09	2.86547e-08
MFSD4B	264.581	1.04685	0.213633	4.90022	9.57272e-07	3.44655e-06
ZNF614	467.732	1.04608	0.175693	5.95399	2.61682e-09	1.4194e-08
RAD54L2	1920.39	1.04519	0.14161	7.38076	1.57383e-13	1.57948e-12
UBE2V1	163.186	1.04369	0.260982	3.99907	6.35907e-05	0.000167746
PPP1R15B	2954.4	1.04318	0.162502	6.4195	1.36722e-10	8.98366e-10
ZNF234	624.121	1.04307	0.139983	7.45139	9.23606e-14	9.641e-13
MTARC2	647.14	1.04262	0.144975	7.19171	6.39869e-13	5.94695e-12
CDKN2B	271.097	1.04227	0.286583	3.63687	0.000275969	0.000649031
TRIM23	457.212	1.04186	0.16344	6.37458	1.83464e-10	1.18943e-09
BPTF	3644.62	1.04175	0.185447	5.61751	1.9373e-08	9.20137e-08
DR1	3492.29	1.04161	0.135191	7.70467	1.31181e-14	1.53547e-13
RIC1	1843.92	1.04127	0.157145	6.6262	3.44445e-11	2.46914e-10
CPEB4	1116.32	1.04083	0.187674	5.54596	2.92343e-08	1.3418e-07
ZNF597	213.277	1.03977	0.209501	4.9631	6.93772e-07	2.54702e-06
SMARCA2	4507.17	1.03833	0.135554	7.65989	1.86095e-14	2.12707e-13
SPTY2D1	1130.27	1.03757	0.16433	6.31392	2.72046e-10	1.71988e-09
RSF1	2862.42	1.0372	0.147604	7.0269	2.11169e-12	1.79831e-11
ARMC5	2121.02	1.03708	0.158629	6.53781	6.24262e-11	4.30672e-10
SP4	492.331	1.03596	0.219363	4.72259	2.32861e-06	7.87462e-06
EAF1	1221.73	1.03586	0.179772	5.76208	8.30858e-09	4.17294e-08
MED14	2034.29	1.03572	0.144185	7.18332	6.80396e-13	6.28187e-12
GAPVD1	3037.72	1.03561	0.14991	6.90823	4.90725e-12	3.97051e-11
TAF3	926.531	1.03532	0.135289	7.65266	1.96864e-14	2.241e-13
MED13L	3473.72	1.03513	0.176239	5.87343	4.26879e-09	2.24262e-08
STEAP2	168.034	1.03505	0.298098	3.47217	0.000516273	0.00115013
ZNF776	529.937	1.03445	0.15068	6.86519	6.64047e-12	5.26297e-11
NEK10	147.954	1.03373	0.269385	3.83738	0.000124353	0.000312138
RERE	6036.36	1.03299	0.141451	7.30284	2.81765e-13	2.73009e-12
FOXC2	2470.04	1.03136	0.155652	6.62606	3.4476e-11	2.46982e-10
PDE5A	251.985	1.03029	0.20175	5.10679	3.2767e-07	1.26873e-06
SLC16A7	253.592	1.03028	0.195481	5.27047	1.36074e-07	5.62078e-07
PLEKHA3	1273.35	1.03022	0.151398	6.80467	1.01282e-11	7.82156e-11
CRKL	3508.04	1.0293	0.130206	7.90516	2.67588e-15	3.37577e-14
CILK1	1394.48	1.02779	0.138339	7.42949	1.09019e-13	1.12851e-12
C2orf69	731.689	1.02729	0.14828	6.92801	4.26787e-12	3.47075e-11
VPS13A	2034.61	1.02704	0.142895	7.1874	6.60384e-13	6.11729e-12
SRPK1	5048.74	1.02689	0.113519	9.046	1.48299e-19	3.11344e-18
C11orf96	202.319	1.02683	0.288836	3.55505	0.000377902	0.000866363
ADGRG6	13078.9	1.0264	0.132303	7.75798	8.62926e-15	1.03718e-13
ZNF814	235.824	1.0261	0.217349	4.72097	2.34717e-06	7.93259e-06
PTGER4	1566.65	1.02487	0.149816	6.84088	7.87094e-12	6.18945e-11
RAB43	271.425	1.02378	0.236438	4.33002	1.49098e-05	4.38823e-05
DHX9	10370.4	1.02324	0.117585	8.7021	3.25786e-18	5.83287e-17
KBTBD6	569.231	1.02261	0.160604	6.36725	1.92442e-10	1.24403e-09
SNX27	1451.33	1.0221	0.147102	6.94825	3.69832e-12	3.02738e-11
PPP4R2	3196.69	1.02103	0.124501	8.20099	2.3841e-16	3.46469e-15
TBX19	70.9717	1.02038	0.32161	3.17272	0.0015102	0.00308449
REV3L	2034.12	1.02005	0.18193	5.60681	2.06089e-08	9.72231e-08
ZNF566	239.279	1.0193	0.19425	5.24736	1.54292e-07	6.30121e-07
ZNF721	687.465	1.01857	0.165339	6.16051	7.25096e-10	4.30213e-09
FOXJ2	1174.87	1.01767	0.169394	6.00774	1.88123e-09	1.04731e-08
SOCS7	821.223	1.01761	0.168803	6.02837	1.65626e-09	9.28535e-09
MICA	2011.34	1.0171	0.140475	7.24043	4.47273e-13	4.23792e-12
LMTK2	1529.93	1.0167	0.161803	6.28355	3.30934e-10	2.06995e-09
NUMB	6999.64	1.01659	0.114805	8.85491	8.37491e-19	1.60747e-17
RPS6KC1	1306.67	1.01593	0.13331	7.62081	2.52093e-14	2.81529e-13
ADAMTS9	1702.28	1.01576	0.135162	7.51512	5.68606e-14	6.08289e-13
CHST2	474.22	1.01534	0.196214	5.17464	2.28347e-07	9.10334e-07
TBC1D22B	1246.07	1.01468	0.128431	7.90061	2.77537e-15	3.48646e-14
FAM124A	358.61	1.01369	0.22323	4.54103	5.59805e-06	1.78518e-05
TAF5	308.628	1.01345	0.203188	4.98776	6.10848e-07	2.26263e-06
TNRC18	8322.14	1.01333	0.141553	7.15867	8.14611e-13	7.41097e-12
FAM217B	349.951	1.0127	0.164743	6.14711	7.89079e-10	4.66198e-09
ZNF587	1972.85	1.01236	0.151312	6.69054	2.22356e-11	1.63587e-10
WAC	6161.06	1.01121	0.140215	7.21189	5.51787e-13	5.16694e-12
ZNF484	173.136	1.01029	0.226724	4.45604	8.34884e-06	2.57082e-05
PANX1	654.248	1.01024	0.169448	5.96197	2.49219e-09	1.35971e-08
AHNAK	64703.7	1.01017	0.168559	5.993	2.06006e-09	1.13894e-08
LIMA1	8534.04	1.0101	0.139747	7.22805	4.89969e-13	4.619e-12
PYROXD1	830.225	1.00959	0.132742	7.60564	2.8349e-14	3.13464e-13
SCYL2	3460.39	1.00948	0.126751	7.96431	1.66149e-15	2.15686e-14
KMT2B	2943.22	1.0088	0.152869	6.59912	4.13596e-11	2.93106e-10
IPPK	1073.14	1.00865	0.147357	6.84497	7.64912e-12	6.02348e-11
ZFP91	3899.39	1.0085	0.127448	7.913	2.51267e-15	3.18424e-14
BOD1L1	2823.34	1.00848	0.179432	5.62038	1.90536e-08	9.06505e-08
ZNF714	307.91	1.00813	0.242354	4.15975	3.18595e-05	8.85954e-05
CCP110	1027.76	1.00785	0.190456	5.29178	1.21128e-07	5.04439e-07
RBMS2	9008.36	1.00764	0.141534	7.11942	1.08384e-12	9.63319e-12
UTS2B	144.568	1.00683	0.261317	3.8529	0.000116726	0.000294579
DNAJA1	15176.9	1.0054	0.125825	7.99048	1.34414e-15	1.77369e-14
RAP1B	6413.87	1.0038	0.112393	8.93114	4.21659e-19	8.38075e-18
KLHL21	2244.58	1.00378	0.196901	5.0979	3.43451e-07	1.3257e-06
HK1	8483.7	1.00345	0.107279	9.35362	8.47006e-21	2.01659e-19
FBXO45	1016.58	1.00341	0.136037	7.37595	1.63179e-13	1.63471e-12
ARHGAP32	372.343	1.00304	0.185655	5.40273	6.5636e-08	2.83797e-07
C2CD2L	837.09	1.00274	0.147706	6.78875	1.13109e-11	8.67507e-11
ZNF888	218.621	1.0023	0.245934	4.07546	4.5923e-05	0.000123976
DYRK1A	2370.93	1.00225	0.133891	7.4856	7.12237e-14	7.53301e-13
OTUD4	2819.85	1.00208	0.154248	6.49655	8.2184e-11	5.57695e-10
NUP50	3431.49	1.00163	0.128305	7.8066	5.875e-15	7.16916e-14
CCDC186	920.511	1.00142	0.187461	5.34203	9.19134e-08	3.89735e-07
INPP5F	1229.73	1.00142	0.117991	8.48729	2.11505e-17	3.40539e-16
DAW1	134.809	1.00092	0.247758	4.03991	5.34712e-05	0.000143144
SPOPL	908.277	1.0009	0.157663	6.34837	2.17605e-10	1.39302e-09
SLC35G2	971.515	0.999721	0.128158	7.80068	6.15728e-15	7.49727e-14
ZBED4	1786.97	0.999239	0.141411	7.06619	1.59244e-12	1.38028e-11
ZNF136	174.849	0.998657	0.216407	4.61471	3.9365e-06	1.28237e-05
BNC2	1462.8	0.998106	0.144551	6.90486	5.02514e-12	4.05125e-11
MAP4K5	3968.28	0.997671	0.131093	7.61039	2.73268e-14	3.0336e-13
EPB41L3	3589.24	0.997562	0.137737	7.24251	4.4044e-13	4.17672e-12
USP32	2379.58	0.997377	0.169891	5.87069	4.33989e-09	2.27578e-08
TMEM184A	99.1993	0.996898	0.323391	3.08264	0.00205172	0.00409466
ZNF426	882.611	0.996844	0.152336	6.54371	6.00108e-11	4.1606e-10
HECTD1	7916.07	0.995839	0.168948	5.89434	3.76192e-09	1.99412e-08
DIPK2A	2590.63	0.99572	0.142462	6.9894	2.76074e-12	2.3037e-11
SREK1	4017.01	0.994956	0.135218	7.35817	1.8645e-13	1.85621e-12
FOXP1	1996.49	0.99448	0.138141	7.19902	6.06447e-13	5.65511e-12
RO60	2276.61	0.994362	0.1229	8.09084	5.92561e-16	8.13591e-15
CRYBG3	1229.82	0.993672	0.16054	6.18954	6.03385e-10	3.62225e-09
LDLRAD3	1208.15	0.993415	0.134325	7.39558	1.4079e-13	1.42316e-12
KAT2B	734.644	0.993343	0.132732	7.48382	7.21906e-14	7.62807e-13
PPP6R1	6447.07	0.993142	0.110316	9.00271	2.20206e-19	4.5296e-18
ZNF791	1046.94	0.993058	0.141501	7.01805	2.24992e-12	1.90282e-11
NIPAL1	157.756	0.99293	0.248187	4.00074	6.31452e-05	0.00016665
HECTD4	2742.67	0.992065	0.173544	5.71652	1.08731e-08	5.3599e-08
CD2AP	3408.03	0.991997	0.133372	7.43779	1.02383e-13	1.06277e-12
MKI67	10887.5	0.991893	0.168907	5.87243	4.29442e-09	2.25397e-08
HSPB8	485.55	0.99183	0.159292	6.2265	4.7697e-10	2.90228e-09
HCFC1	5689.65	0.99168	0.146635	6.76292	1.35234e-11	1.0211e-10
EP300	4183.65	0.991429	0.189712	5.22596	1.73256e-07	7.01425e-07
TRERF1	143.636	0.990863	0.337903	2.93238	0.00336371	0.00643088
EIF4G3	5311.99	0.990618	0.125901	7.86825	3.5963e-15	4.46644e-14
CRK	5068.21	0.989254	0.122793	8.05627	7.86594e-16	1.06304e-14
CCDC134	78.5876	0.989187	0.295884	3.34315	0.000828324	0.00177702
DCUN1D1	1698.37	0.989039	0.12333	8.01944	1.06228e-15	1.41848e-14
SLC39A6	840.524	0.989003	0.143639	6.88533	5.76541e-12	4.59836e-11
ATL2	1587.3	0.988639	0.138446	7.14096	9.26794e-13	8.37032e-12
SLC7A6	4228.51	0.987855	0.117368	8.41672	3.87172e-17	6.06787e-16
ING1	560.435	0.987378	0.165746	5.95718	2.56629e-09	1.39605e-08
MFSD14A	108.822	0.987366	0.267651	3.68901	0.000225126	0.000538053
UVRAG	3154.91	0.986054	0.140912	6.99767	2.60253e-12	2.17818e-11
ZFP1	304.104	0.985791	0.201272	4.89781	9.6909e-07	3.48685e-06
ZBTB6	398.67	0.985444	0.159275	6.18706	6.12953e-10	3.67772e-09
BMT2	505.434	0.985303	0.184565	5.33852	9.37072e-08	3.9674e-07
PCGF5	2108.78	0.984384	0.127931	7.69464	1.41896e-14	1.65054e-13
LUZP1	8411.61	0.983694	0.154505	6.36675	1.93081e-10	1.24744e-09
RBM12B	932.345	0.982681	0.169441	5.79955	6.64927e-09	3.39286e-08
SIRT1	646.751	0.981658	0.153118	6.4111	1.44469e-10	9.45941e-10
NOVA2	2513.94	0.981538	0.130668	7.51169	5.83678e-14	6.23817e-13
TMOD3	6191.78	0.980988	0.124419	7.88453	3.15713e-15	3.94289e-14
KDM5C	5749.15	0.980815	0.128577	7.62823	2.38002e-14	2.66591e-13
ANKRD50	5609.88	0.980616	0.152161	6.44459	1.15915e-10	7.71616e-10
ACVR2A	415.243	0.980479	0.172835	5.67291	1.40392e-08	6.81263e-08
ITGAV	19351.6	0.979584	0.152013	6.44407	1.16313e-10	7.73344e-10
USP37	525.522	0.979179	0.1856	5.27576	1.3221e-07	5.47128e-07
NFYA	2030.32	0.978636	0.123614	7.91685	2.43601e-15	3.09761e-14
ANKRD52	5203.36	0.978324	0.135994	7.19387	6.298e-13	5.86311e-12
MSL1	4677.16	0.978246	0.126422	7.73797	1.01018e-14	1.20126e-13
NFIB	7290.09	0.97814	0.111922	8.73948	2.34187e-18	4.28195e-17
PATL1	1776.79	0.978114	0.157144	6.2243	4.83708e-10	2.93689e-09
FUT10	259.482	0.977844	0.209658	4.66399	3.10133e-06	1.02341e-05
PDE1C	165.71	0.977786	0.239796	4.07757	4.55091e-05	0.000123036
RNF19B	1610.41	0.977417	0.133569	7.31767	2.52315e-13	2.45941e-12
ZNF609	4781.65	0.977029	0.158155	6.17768	6.50523e-10	3.88854e-09
BRD4	5319.65	0.976944	0.150165	6.50579	7.72849e-11	5.26045e-10
FANCM	631.015	0.97527	0.136297	7.1555	8.33664e-13	7.57814e-12
TBXAS1	307.906	0.974069	0.189847	5.13082	2.88488e-07	1.1319e-06
RNF144B	3551.55	0.972791	0.115182	8.4457	3.02225e-17	4.77669e-16
CEP170	6704.39	0.971903	0.160205	6.06663	1.30621e-09	7.42706e-09
CHML	938.517	0.971395	0.133951	7.25184	4.11154e-13	3.90893e-12
RNF216	3859.61	0.971196	0.126421	7.68222	1.56353e-14	1.80557e-13
RBBP5	981.157	0.971083	0.129006	7.52744	5.17429e-14	5.56199e-13
CHAF1A	1390.23	0.969797	0.135026	7.18231	6.85412e-13	6.31776e-12
ARHGAP11A	2996.58	0.965411	0.151734	6.36253	1.98459e-10	1.27997e-09
TBCE	79.2956	0.96538	0.318691	3.02921	0.00245198	0.00481869
ERMP1	1347.33	0.964522	0.169973	5.67457	1.39036e-08	6.75265e-08
FMNL2	2993.59	0.964297	0.142553	6.76451	1.33765e-11	1.01206e-10
LMO7	1027.61	0.964252	0.151615	6.35989	2.01904e-10	1.29995e-09
TMEM33	2182.88	0.964004	0.111731	8.62791	6.24845e-18	1.08572e-16
PDP2	568.249	0.963886	0.176007	5.47642	4.34027e-08	1.92499e-07
RBM33	2414.13	0.963432	0.154761	6.2253	4.80643e-10	2.92146e-09
SMAD5	2624.08	0.963196	0.12526	7.68959	1.47602e-14	1.70803e-13
ZNF283	321.71	0.963166	0.185588	5.1898	2.10515e-07	8.43418e-07
KDM3B	4041.38	0.963125	0.128876	7.47329	7.82155e-14	8.21814e-13
MPP5	1384.63	0.962042	0.146037	6.58763	4.4689e-11	3.15104e-10
ELMOD1	166.848	0.961512	0.272493	3.52857	0.000417807	0.000950835
SNX16	392.824	0.959776	0.165328	5.80528	6.42566e-09	3.29227e-08
MTF1	756.37	0.959382	0.158901	6.03759	1.56434e-09	8.79646e-09
PDE12	1429.42	0.958219	0.120504	7.95178	1.83856e-15	2.37843e-14
CAMK1D	111.472	0.957098	0.271772	3.52169	0.000428806	0.000972506
ABCB1	204.732	0.956863	0.254437	3.76071	0.000169434	0.000414418
SRGAP2C	1121.18	0.956516	0.139467	6.85839	6.96403e-12	5.50336e-11
USP38	1209.85	0.956272	0.144366	6.62393	3.49778e-11	2.50097e-10
WNT2B	472.792	0.955642	0.175743	5.43774	5.39619e-08	2.36705e-07
CBLL1	1268.16	0.955608	0.136416	7.00511	2.4679e-12	2.0717e-11
SON	12176.7	0.955528	0.147128	6.49455	8.32827e-11	5.64125e-10
RILPL2	1269.69	0.955486	0.144846	6.59656	4.20813e-11	2.97843e-10
TBC1D30	296.41	0.955444	0.188844	5.05943	4.20522e-07	1.60219e-06
BDNF	824.098	0.953906	0.175249	5.44316	5.23442e-08	2.3006e-07
ZMYND8	5597.37	0.953854	0.12587	7.57806	3.50758e-14	3.83674e-13
RLF	769.441	0.953467	0.189851	5.02218	5.10873e-07	1.92157e-06
TASOR2	2604.8	0.953292	0.156999	6.07195	1.26363e-09	7.21063e-09
ZNF417	277.928	0.953256	0.217214	4.38856	1.14103e-05	3.43046e-05
XPO4	1885.82	0.95275	0.139878	6.81127	9.67404e-12	7.50191e-11
ZMAT3	7083.17	0.952079	0.1882	5.05887	4.21756e-07	1.60635e-06
PHLPP2	621.234	0.951612	0.181048	5.25613	1.47115e-07	6.02787e-07
OSBPL11	692.855	0.951477	0.169513	5.61302	1.98828e-08	9.41951e-08
UTY	553.821	0.951146	0.146032	6.51327	7.35301e-11	5.02014e-10
NHLRC2	1594.49	0.950892	0.124887	7.61401	2.65711e-14	2.95557e-13
TNRC6C	1214.26	0.950732	0.170164	5.58716	2.30808e-08	1.08019e-07
CCDC28A	776.916	0.950552	0.137923	6.89192	5.50432e-12	4.40897e-11
FAM8A1	1293.2	0.950396	0.133637	7.11175	1.14577e-12	1.01353e-11
LIG4	1313.12	0.949529	0.120641	7.87072	3.52594e-15	4.38392e-14
FCHSD2	2506.1	0.948645	0.128454	7.38511	1.52332e-13	1.53291e-12
SMC5	1887.11	0.948546	0.144854	6.54827	5.82091e-11	4.0432e-10
ZNF431	554.892	0.948252	0.165181	5.74068	9.42984e-09	4.68769e-08
ZNF529	362.467	0.948159	0.174282	5.44038	5.31665e-08	2.33307e-07
C2orf49	981.086	0.948145	0.137677	6.88672	5.70947e-12	4.55699e-11
DNAJB6	8368.42	0.947216	0.11071	8.55581	1.17042e-17	1.94199e-16
ZNF121	659.386	0.947173	0.153774	6.15953	7.29618e-10	4.32438e-09
TNFRSF10A	356.659	0.947072	0.166374	5.69244	1.25239e-08	6.13585e-08
ADNP	4111.87	0.947046	0.143683	6.5912	4.36272e-11	3.07811e-10
GPBP1	3044.38	0.946912	0.122926	7.70309	1.32812e-14	1.55139e-13
ZNF281	1376.07	0.946758	0.167332	5.65795	1.53191e-08	7.38881e-08
SLMAP	1953.27	0.945163	0.140437	6.73017	1.69468e-11	1.26423e-10
HIF1A	9958.56	0.94471	0.128867	7.33091	2.28599e-13	2.24011e-12
TFE3	4346.94	0.944372	0.125909	7.50044	6.36058e-14	6.77856e-13
THOC2	3207.14	0.944054	0.151696	6.22331	4.86761e-10	2.95383e-09
WWP1	1929.07	0.943584	0.123442	7.64397	2.10632e-14	2.38077e-13
PNISR	7229.6	0.943507	0.124724	7.56478	3.88529e-14	4.22101e-13
NCOR1	6003.67	0.943491	0.162229	5.8158	6.03457e-09	3.10023e-08
PPM1D	1302.27	0.942449	0.157964	5.96622	2.42809e-09	1.32862e-08
WHRN	74.3265	0.942423	0.326034	2.89056	0.00384552	0.00726758
MIB1	2705.46	0.941647	0.143343	6.56921	5.05843e-11	3.54661e-10
ITSN2	3381.45	0.941639	0.140825	6.68658	2.28446e-11	1.67407e-10
ZNF131	1221.42	0.939618	0.131715	7.13372	9.76888e-13	8.77318e-12
ARL17A	204.968	0.939238	0.244622	3.83954	0.000123263	0.000309818
TOPORS	1394.09	0.93912	0.136238	6.89326	5.45299e-12	4.37412e-11
DGKH	1807.34	0.938131	0.163949	5.72208	1.05227e-08	5.19865e-08
NAPB	490.541	0.938043	0.19208	4.88361	1.04161e-06	3.72979e-06
KMT2E	3313.17	0.937953	0.191457	4.89903	9.63087e-07	3.46637e-06
HAUS6	1587.32	0.937738	0.126288	7.42541	1.12428e-13	1.16058e-12
KPNA1	4284.39	0.937247	0.115843	8.09066	5.93406e-16	8.13752e-15
ZNF507	982.498	0.937094	0.163124	5.74466	9.21079e-09	4.58491e-08
TOP1	6882.96	0.937046	0.111991	8.36716	5.90257e-17	9.13551e-16
ZNF341	271.473	0.936972	0.183632	5.10246	3.3527e-07	1.29591e-06
CDKN2AIP	579.702	0.936353	0.161639	5.79287	6.91949e-09	3.5179e-08
FOXK1	3921.7	0.936101	0.144265	6.48876	8.65447e-11	5.83395e-10
ARSK	296.636	0.935622	0.180604	5.18052	2.21266e-07	8.84273e-07
SERINC5	468.724	0.935228	0.174632	5.35542	8.53595e-08	3.6346e-07
DTNA	305.609	0.933691	0.214961	4.34355	1.40201e-05	4.14931e-05
LCA5	421.71	0.933129	0.172035	5.42406	5.82611e-08	2.53772e-07
SLC44A1	4462.16	0.932894	0.148635	6.27639	3.46517e-10	2.15898e-09
ZNF680	339.312	0.932814	0.182507	5.11112	3.20248e-07	1.24214e-06
CENPQ	193.705	0.931826	0.214245	4.34936	1.36537e-05	4.04836e-05
KSR2	927.203	0.931109	0.221956	4.19502	2.72853e-05	7.66949e-05
TOPBP1	2181.46	0.930582	0.138282	6.72959	1.70143e-11	1.26842e-10
DDAH1	4820.14	0.930532	0.120391	7.72925	1.08183e-14	1.28102e-13
KLHL6	1523.21	0.930457	0.121207	7.67661	1.63355e-14	1.88448e-13
SAMD1	1480.17	0.929849	0.130968	7.0998	1.24935e-12	1.1008e-11
NANP	407.8	0.929224	0.17093	5.43629	5.44028e-08	2.38358e-07
KCTD6	272.443	0.927722	0.20932	4.43208	9.33278e-06	2.84716e-05
DOCK4	7520.62	0.927657	0.161548	5.7423	9.33989e-09	4.64504e-08
ZBTB33	1573.84	0.927538	0.112309	8.2588	1.47142e-16	2.18662e-15
HAUS3	621.112	0.927146	0.138799	6.67976	2.39341e-11	1.74824e-10
POLG	3839.55	0.926307	0.110966	8.3477	6.96079e-17	1.067e-15
GMEB1	973.015	0.925302	0.159986	5.78363	7.31041e-09	3.70487e-08
PPP2R2D	1587.25	0.925098	0.146464	6.31623	2.68024e-10	1.69542e-09
UBAP1	2543.24	0.924724	0.129122	7.16162	7.97298e-13	7.25937e-12
LATS2	4296.37	0.924368	0.161326	5.72981	1.00541e-08	4.97809e-08
HSD17B2	78.0324	0.924356	0.337125	2.74188	0.00610888	0.0110791
CKS2	2359.6	0.924213	0.180393	5.12332	3.00203e-07	1.1723e-06
ANKRD36C	147.634	0.923933	0.291799	3.16634	0.00154371	0.00314589
TNRC6A	4417.76	0.922258	0.167835	5.49502	3.90662e-08	1.75e-07
ARL6	331.82	0.921279	0.177471	5.19115	2.08999e-07	8.37644e-07
AKT3	4595.76	0.92049	0.131501	6.99988	2.56184e-12	2.14895e-11
CCDC120	429.218	0.919934	0.192103	4.78874	1.67829e-06	5.81246e-06
TWIST2	121.95	0.919353	0.270273	3.40157	0.000669994	0.00145887
FEM1B	1967.82	0.918596	0.159711	5.75162	8.83923e-09	4.4137e-08
ZNF611	337.292	0.918272	0.242077	3.79331	0.000148652	0.000367526
TSC22D4	6467.57	0.917956	0.133095	6.89699	5.31176e-12	4.27308e-11
MXI1	316.84	0.917884	0.169207	5.42461	5.80817e-08	2.53188e-07
TBK1	2021.48	0.917237	0.124806	7.34929	1.99266e-13	1.96977e-12
LRR1	590.605	0.916934	0.163131	5.62085	1.90023e-08	9.04448e-08
ATN1	11439	0.916773	0.109863	8.34466	7.14186e-17	1.09177e-15
KLF2	1470.46	0.916513	0.164324	5.57748	2.44033e-08	1.13544e-07
OSBPL8	2215.34	0.916199	0.159075	5.75953	8.43473e-09	4.23249e-08
RNF139	1002.66	0.915296	0.157707	5.80377	6.4842e-09	3.32074e-08
CELF1	5622.01	0.915231	0.132528	6.90592	4.98793e-12	4.02996e-11
AMMECR1L	1760.74	0.915168	0.136133	6.7226	1.78514e-11	1.32641e-10
NPAT	975.876	0.914708	0.163277	5.60217	2.11682e-08	9.95677e-08
SLC9A1	3280.32	0.914183	0.134402	6.80187	1.03268e-11	7.96393e-11
DICER1	2088.5	0.914178	0.163162	5.60287	2.1083e-08	9.92926e-08
OSBPL3	3032.98	0.914082	0.126681	7.21562	5.36869e-13	5.03568e-12
ANKLE1	128.263	0.913961	0.255151	3.58203	0.000340928	0.000788525
CLCN2	377.325	0.913735	0.17787	5.13711	2.78995e-07	1.09581e-06
STIM2	1014.71	0.913499	0.145942	6.25933	3.86626e-10	2.39421e-09
ZNF606	408.684	0.913334	0.191393	4.77204	1.82371e-06	6.27531e-06
ATF1	656.854	0.912699	0.146289	6.23901	4.4035e-10	2.69705e-09
MOAP1	1157.05	0.912032	0.137331	6.64111	3.11323e-11	2.24465e-10
TTC32	318.076	0.911575	0.180202	5.05864	4.22259e-07	1.60772e-06
CENPF	8531.43	0.910794	0.163815	5.55989	2.69945e-08	1.24513e-07
ZNF550	303.415	0.910041	0.186334	4.88391	1.04001e-06	3.72645e-06
ACER2	111.898	0.909196	0.285723	3.18209	0.00146218	0.00299392
SGPP1	455.923	0.908996	0.178382	5.09579	3.47291e-07	1.33776e-06
PDS5A	5844.83	0.908933	0.122554	7.4166	1.20169e-13	1.23253e-12
CISD1	2508.28	0.908766	0.171767	5.29068	1.21864e-07	5.06936e-07
RBPJ	2755.57	0.908613	0.13297	6.83322	8.30288e-12	6.50169e-11
RAD54L	373.651	0.908383	0.166897	5.44279	5.24539e-08	2.30451e-07
SRFBP1	549.992	0.906093	0.146805	6.17207	6.74014e-10	4.00968e-09
STON1	775.566	0.905874	0.161436	5.61135	2.00751e-08	9.50298e-08
ARHGEF12	11227	0.905797	0.167741	5.39997	6.66513e-08	2.87813e-07
TJP2	290.69	0.905021	0.226909	3.98847	6.65003e-05	0.000174803
ZKSCAN5	855.44	0.904802	0.158727	5.70036	1.19554e-08	5.87531e-08
ZNF670	161.746	0.904167	0.237122	3.81309	0.00013724	0.000341954
TSHZ1	1379.8	0.904137	0.156043	5.79416	6.8662e-09	3.49717e-08
ARHGAP20	192.236	0.903438	0.256849	3.51738	0.000435822	0.000986417
CSNK1G1	1426.11	0.903363	0.169175	5.33981	9.30425e-08	3.94075e-07
OSMR	613.503	0.903042	0.21558	4.1889	2.80315e-05	7.85556e-05
ZNF382	197.531	0.903027	0.220755	4.09062	4.30217e-05	0.000116763
CNNM3	598.338	0.902485	0.161806	5.57756	2.43911e-08	1.13534e-07
USP25	3504.29	0.901451	0.117869	7.6479	2.04295e-14	2.32088e-13
HELZ	1876.85	0.901409	0.194054	4.64515	3.39823e-06	1.11579e-05
IER5	3079.67	0.899826	0.130307	6.90542	5.00553e-12	4.03834e-11
C1orf115	3606.5	0.8988	0.111484	8.06212	7.49803e-16	1.01701e-14
BMPR2	9360.06	0.898035	0.131539	6.82715	8.66183e-12	6.75931e-11
SGO1	510.592	0.89795	0.156241	5.74721	9.07297e-09	4.51832e-08
FUT11	1656	0.897873	0.134233	6.68892	2.24823e-11	1.65067e-10
TOP2A	11513.2	0.897438	0.16563	5.41831	6.01638e-08	2.6145e-07
AMMECR1	516.799	0.897415	0.16357	5.48644	4.10112e-08	1.82689e-07
TTC30B	160.256	0.897411	0.297496	3.01655	0.00255672	0.00501396
AP5B1	1110.36	0.896778	0.13933	6.43638	1.2236e-10	8.1066e-10
UPF2	2376.8	0.895807	0.149704	5.98384	2.17934e-09	1.19778e-08
TMEM30A	19570.1	0.895689	0.108024	8.29159	1.11745e-16	1.67617e-15
TRAPPC8	1742.64	0.895674	0.146231	6.12506	9.06485e-10	5.29414e-09
AP1S3	73.1271	0.894944	0.373915	2.39344	0.0166911	0.027495
FAM135A	549.744	0.894827	0.202984	4.40836	1.04154e-05	3.15166e-05
MOSPD1	915.424	0.89399	0.126403	7.07253	1.52133e-12	1.32069e-11
AFAP1	10255.9	0.893748	0.148413	6.02203	1.72244e-09	9.63223e-09
SOBP	573.611	0.89339	0.178216	5.01297	5.35967e-07	2.00786e-06
MORC3	1476.14	0.893336	0.160576	5.56332	2.64687e-08	1.2239e-07
DCLRE1B	342.338	0.892796	0.183259	4.87176	1.10608e-06	3.94298e-06
EXOC6B	1949.5	0.892577	0.127683	6.99057	2.7377e-12	2.28619e-11
EGFR	372.725	0.892412	0.174879	5.10302	3.34277e-07	1.29297e-06
CHD8	4272.41	0.892087	0.12704	7.02212	2.18525e-12	1.85672e-11
CDK6	1565.77	0.892064	0.145944	6.11237	9.8165e-10	5.70335e-09
SNAPC1	909.544	0.892006	0.128812	6.92488	4.36338e-12	3.54584e-11
C8orf48	107.637	0.891499	0.306645	2.90727	0.00364604	0.00691981
TRAF6	613.062	0.890142	0.179178	4.96792	6.76732e-07	2.48854e-06
MIER1	1861.09	0.889955	0.140782	6.32152	2.59011e-10	1.64305e-09
SETD2	3285.64	0.889942	0.170902	5.20732	1.91586e-07	7.71722e-07
RRAGC	1201.65	0.88941	0.166998	5.32586	1.00478e-07	4.23326e-07
RNPC3	553.586	0.889361	0.167877	5.29768	1.17282e-07	4.89515e-07
ZNF200	456.674	0.889123	0.166506	5.33989	9.3005e-08	3.94065e-07
FBXO11	3200.73	0.888969	0.138444	6.42117	1.35234e-10	8.90158e-10
KLF9	1207.73	0.888898	0.13454	6.60694	3.92358e-11	2.78584e-10
TMEM64	1117.76	0.888622	0.154309	5.75874	8.47444e-09	4.24861e-08
TENT4A	1787.4	0.888042	0.138244	6.42374	1.32964e-10	8.7573e-10
CREBBP	3697.89	0.887101	0.181471	4.8884	1.0166e-06	3.64492e-06
ZNF37A	1278.21	0.886953	0.143887	6.16423	7.08291e-10	4.20689e-09
RANBP9	2545.89	0.885682	0.133237	6.64743	2.98261e-11	2.15464e-10
PRDM4	2323.9	0.885672	0.132379	6.69042	2.22533e-11	1.6361e-10
CCDC47	4133.99	0.885539	0.115833	7.64493	2.09056e-14	2.36735e-13
STARD4	3616.19	0.885328	0.131722	6.72119	1.80246e-11	1.33839e-10
NFKBIA	1830.05	0.884553	0.185733	4.7625	1.91207e-06	6.55917e-06
STIL	861.498	0.884267	0.188483	4.6915	2.71207e-06	9.05911e-06
LATS1	1456.58	0.884263	0.168139	5.25911	1.4475e-07	5.94843e-07
RPS6KA5	437.709	0.883653	0.196886	4.48816	7.18426e-06	2.2437e-05
ZGRF1	298.076	0.883191	0.192858	4.57949	4.66115e-06	1.50226e-05
FAM199X	1951.73	0.882909	0.135917	6.49593	8.2523e-11	5.59656e-10
KANK1	2826.17	0.882656	0.13554	6.51214	7.40856e-11	5.0519e-10
OTULIN	1368.01	0.882632	0.14478	6.09635	1.08518e-09	6.25616e-09
MBIP	554.653	0.882191	0.163371	5.39993	6.66676e-08	2.87813e-07
FNDC3B	8674.56	0.881712	0.14613	6.03376	1.6019e-09	8.99411e-09
HSPA13	2733.45	0.881694	0.123763	7.12408	1.0478e-12	9.3425e-12
ZSCAN31	1263.58	0.881403	0.162597	5.42077	5.93437e-08	2.58086e-07
DCLRE1A	427.492	0.881274	0.177778	4.95717	7.15277e-07	2.61909e-06
ZNF701	352.892	0.880904	0.209965	4.19549	2.72283e-05	7.6554e-05
ARID1A	4243.56	0.880856	0.159208	5.53276	3.15239e-08	1.43629e-07
TCAF2	766.727	0.880065	0.15041	5.85112	4.88266e-09	2.54718e-08
PELO	891.633	0.879945	0.146739	5.99668	2.01395e-09	1.1162e-08
SHOC2	1994.61	0.879521	0.127305	6.9088	4.88778e-12	3.95762e-11
SGMS1	887.078	0.879271	0.174551	5.03733	4.72066e-07	1.78354e-06
KHDC1	69.8705	0.878634	0.311321	2.82228	0.00476835	0.0088458
TMEM87B	2659.62	0.878031	0.125641	6.9884	2.78031e-12	2.31658e-11
BBS12	169.277	0.877987	0.23266	3.77369	0.000160849	0.000395408
GRHL1	71.6852	0.877914	0.327685	2.67914	0.00738119	0.0131354
GLIS3	149.545	0.877909	0.287165	3.05715	0.00223449	0.0044247
BTAF1	1704.61	0.877293	0.157566	5.56779	2.57993e-08	1.19542e-07
UBL3	1151.55	0.876909	0.146248	5.99605	2.02179e-09	1.11999e-08
KAT6A	2297.36	0.876538	0.214683	4.08293	4.44708e-05	0.000120433
AMOT	154.414	0.876159	0.258666	3.38722	0.000706056	0.00153145
TSC22D3	981.172	0.876026	0.150071	5.83742	5.3016e-09	2.75162e-08
TUT7	1180.25	0.875997	0.159608	5.48844	4.0551e-08	1.80783e-07
ARFGEF1	3274.12	0.875965	0.143603	6.09989	1.0614e-09	6.13482e-09
USP1	2078.89	0.87404	0.139077	6.28459	3.2873e-10	2.05732e-09
MROH6	126.751	0.873975	0.26312	3.32159	0.000895065	0.00190991
MYCL	104.148	0.873796	0.27566	3.16983	0.00152529	0.00311346
PPP1R12A	3419.69	0.873748	0.182598	4.7851	1.70906e-06	5.90989e-06
CTDSP2	10892.1	0.873198	0.126769	6.88811	5.65387e-12	4.51583e-11
KPNA4	6335.11	0.872711	0.118533	7.36259	1.80371e-13	1.79889e-12
KIF1B	3535.96	0.87247	0.152733	5.71238	1.11408e-08	5.48947e-08
TRMT12	458.649	0.872184	0.156402	5.57657	2.45309e-08	1.14038e-07
BIRC6	3651.63	0.872101	0.15884	5.49043	4.00954e-08	1.79252e-07
PRTG	282.956	0.871782	0.208312	4.18498	2.85185e-05	7.98204e-05
LIN9	308.66	0.871623	0.173546	5.02242	5.10232e-07	1.92014e-06
SLC25A44	1508.77	0.871184	0.125411	6.94665	3.74059e-12	3.0575e-11
LRP4	161.939	0.871096	0.278056	3.1328	0.00173145	0.00349287
SLC9A7	1303.44	0.870958	0.11544	7.5447	4.53328e-14	4.88703e-13
TRPM7	1877.05	0.870725	0.138646	6.28021	3.38122e-10	2.11138e-09
ZNF184	385.382	0.870442	0.17188	5.06424	4.10038e-07	1.56491e-06
FGD1	1678.35	0.870398	0.123304	7.05899	1.67718e-12	1.45036e-11
ADAM17	3797.22	0.870341	0.121691	7.15205	8.54933e-13	7.74632e-12
BAG4	664.273	0.870001	0.153265	5.67644	1.37527e-08	6.69096e-08
DENND5B	1092.62	0.869731	0.155349	5.59854	2.16163e-08	1.01548e-07
PMAIP1	923.352	0.869633	0.190249	4.57103	4.85336e-06	1.56106e-05
DCAF12	1820.33	0.869275	0.123807	7.02121	2.19956e-12	1.86746e-11
IRGQ	2304.28	0.867931	0.129303	6.71237	1.91484e-11	1.41432e-10
DGKE	1212.3	0.867891	0.154207	5.62809	1.82221e-08	8.68422e-08
PKN2	3302.44	0.867822	0.146646	5.91781	3.26258e-09	1.74514e-08
RAPGEF6	472	0.867396	0.166927	5.19627	2.03322e-07	8.15794e-07
RNF168	1250.89	0.867325	0.144017	6.02238	1.71871e-09	9.6162e-09
ATXN1	1888.06	0.86704	0.160224	5.41142	6.25273e-08	2.71089e-07
NKTR	5063.12	0.866417	0.170724	5.07494	3.87609e-07	1.48488e-06
SHPRH	753.759	0.866174	0.170987	5.06572	4.06855e-07	1.55383e-06
LYSMD1	177.17	0.866172	0.253947	3.41084	0.000647629	0.00141487
ZNF253	200.125	0.865982	0.238761	3.62697	0.000286763	0.000672721
MSL2	799.957	0.865812	0.155696	5.56092	2.68349e-08	1.23981e-07
NUP153	2384.97	0.8658	0.161908	5.34748	8.91882e-08	3.78754e-07
SNX30	640.784	0.865786	0.183603	4.71553	2.41087e-06	8.12578e-06
NKIRAS1	139.534	0.864161	0.241323	3.58093	0.000342368	0.000791386
BRD1	2401.73	0.863939	0.13403	6.44588	1.14932e-10	7.6553e-10
PHF21A	2098.42	0.863737	0.122355	7.05924	1.67411e-12	1.44882e-11
NCKAP1	8734.27	0.863151	0.127612	6.76387	1.34355e-11	1.01583e-10
TEAD4	1308.42	0.86199	0.127006	6.78701	1.14483e-11	8.77442e-11
BICD2	2725.72	0.86158	0.144579	5.95922	2.5344e-09	1.38004e-08
SIX4	410.268	0.861516	0.197606	4.35978	1.30196e-05	3.87265e-05
TES	3252.85	0.861453	0.138302	6.22877	4.70116e-10	2.86369e-09
KRAS	2101.47	0.861236	0.141542	6.08465	1.16746e-09	6.70288e-09
PAK2	5665.68	0.861077	0.129235	6.6629	2.68477e-11	1.94955e-10
LRP6	2115.16	0.859013	0.152596	5.62933	1.80909e-08	8.62902e-08
SINHCAF	3010.53	0.858735	0.132313	6.4902	8.57245e-11	5.78214e-10
MTPN	10020.9	0.858423	0.122964	6.98112	2.92841e-12	2.43093e-11
KIAA1328	196.926	0.858149	0.227083	3.77901	0.000157451	0.000387651
ZBTB39	651.098	0.858111	0.186024	4.61291	3.97073e-06	1.29277e-05
TAF7	5226.49	0.857895	0.107021	8.01616	1.09103e-15	1.44995e-14
BCAR3	2099.46	0.857208	0.121892	7.0325	2.02861e-12	1.73416e-11
MACF1	35199	0.857197	0.155414	5.51557	3.47647e-08	1.57497e-07
FBXO34	924.752	0.856685	0.140405	6.10154	1.05054e-09	6.08153e-09
ZFX	966.025	0.856289	0.150908	5.67425	1.39297e-08	6.76239e-08
HSF2	634.15	0.856066	0.142329	6.0147	1.80216e-09	1.0063e-08
TAF13	1229.6	0.855982	0.166352	5.14562	2.66642e-07	1.05062e-06
RASA2	1472.83	0.855276	0.126355	6.7688	1.29852e-11	9.85782e-11
NECTIN3	1160.92	0.855183	0.157476	5.43055	5.61814e-08	2.45478e-07
IL6ST	22339.2	0.854927	0.152403	5.60964	2.0275e-08	9.58908e-08
ATP11B	2597.95	0.854283	0.131778	6.48272	9.00814e-11	6.0687e-10
B4GALT5	7209.95	0.853881	0.114274	7.47219	7.88702e-14	8.27915e-13
LARP4	2816.97	0.853825	0.125363	6.81081	9.70494e-12	7.51314e-11
MSANTD4	807.698	0.853753	0.128508	6.64359	3.0613e-11	2.20864e-10
ANKRD36	208.538	0.853694	0.262261	3.25513	0.00113339	0.00237457
MBNL1	16802	0.852862	0.139451	6.11583	9.60538e-10	5.5865e-09
PAXIP1	661.916	0.852203	0.149051	5.71754	1.08075e-08	5.33461e-08
TUBGCP4	1026.58	0.852067	0.162676	5.23781	1.62497e-07	6.60975e-07
RPS6KB1	1801.83	0.851678	0.130579	6.52233	6.92243e-11	4.74063e-10
CEP97	626.319	0.851638	0.1815	4.69221	2.70267e-06	9.03313e-06
FLVCR1	378.485	0.84944	0.190527	4.45836	8.25875e-06	2.54658e-05
ZNF473	207.475	0.84941	0.20641	4.11516	3.86914e-05	0.000105832
TMEM70	1126.55	0.849099	0.143586	5.91351	3.34896e-09	1.78707e-08
TLK1	1958.57	0.848966	0.126576	6.70717	1.98437e-11	1.46279e-10
RAP2B	2908.29	0.848801	0.139202	6.09764	1.07646e-09	6.21546e-09
EZH2	1777.52	0.848584	0.114231	7.42864	1.0972e-13	1.13472e-12
ANKRD49	424.871	0.848238	0.157566	5.38339	7.30945e-08	3.14346e-07
PREX2	1875.72	0.84823	0.157973	5.36948	7.89652e-08	3.37905e-07
C1GALT1	1211.03	0.847365	0.138124	6.1348	8.52678e-10	5.01391e-09
YY1	5712.01	0.847173	0.131233	6.45547	1.07885e-10	7.21166e-10
PCNX1	1737.24	0.846123	0.167307	5.0573	4.25237e-07	1.6174e-06
MTBP	195.219	0.845651	0.21079	4.01181	6.02541e-05	0.000159584
DENND4C	1490.68	0.845521	0.175106	4.82861	1.37489e-06	4.82439e-06
UBALD1	2112.42	0.844874	0.161017	5.2471	1.54512e-07	6.30326e-07
SLC25A51	552.071	0.844099	0.169605	4.97685	6.46276e-07	2.38517e-06
STK17B	654.766	0.844041	0.145916	5.78441	7.27663e-09	3.68942e-08
SECISBP2L	3118.94	0.842781	0.160652	5.24602	1.55418e-07	6.33793e-07
PDHX	954.109	0.842582	0.125617	6.70754	1.97935e-11	1.46005e-10
KDM3A	1939.44	0.842383	0.135204	6.23046	4.6508e-10	2.8361e-09
ZNF461	185.872	0.841873	0.232485	3.62119	0.000293247	0.000686401
MON1B	4277.47	0.841838	0.122315	6.88256	5.87863e-12	4.68198e-11
CRISPLD1	196.514	0.841765	0.22453	3.74902	0.00017753	0.000432613
SERAC1	326.595	0.841487	0.173246	4.85719	1.19064e-06	4.22291e-06
LIN7A	309.617	0.841176	0.23499	3.57962	0.000344089	0.000795199
NCOA7	4038.83	0.840701	0.150303	5.59339	2.22679e-08	1.0439e-07
IFIT5	255.487	0.840474	0.25895	3.2457	0.00117161	0.00244779
ATG4A	1876.09	0.840469	0.124966	6.72557	1.74908e-11	1.30135e-10
PDE4DIP	793.813	0.840349	0.163504	5.13962	2.75292e-07	1.0824e-06
FRYL	3108.33	0.840326	0.148447	5.66079	1.5068e-08	7.2771e-08
ANKRD18B	174.937	0.840253	0.237542	3.53728	0.000404267	0.000922085
SAMD9	825.975	0.839967	0.192903	4.35435	1.33462e-05	3.96244e-05
CACUL1	2301.37	0.839873	0.117993	7.11799	1.09512e-12	9.70258e-12
DYNC1LI2	8208.32	0.839847	0.113352	7.40922	1.27043e-13	1.29946e-12
ARSJ	3177.22	0.839678	0.139753	6.0083	1.87473e-09	1.04421e-08
ANKRD13C	1267.19	0.839227	0.131137	6.39962	1.55761e-10	1.01512e-09
ALDH1A2	1733.69	0.839131	0.180559	4.64742	3.36113e-06	1.10426e-05
SLC7A6OS	1027.31	0.838321	0.130832	6.40764	1.4779e-10	9.6599e-10
LRRC37B	257.207	0.838082	0.188017	4.45749	8.29245e-06	2.55556e-05
SRRM2	20040	0.83764	0.150736	5.557	2.74454e-08	1.26488e-07
EDRF1	793.742	0.837272	0.163264	5.12834	2.9231e-07	1.14387e-06
RASAL2	964.492	0.837118	0.177059	4.72791	2.26845e-06	7.68046e-06
UPF1	6330.51	0.836776	0.114643	7.29901	2.89901e-13	2.79895e-12
WRN	1067.78	0.83636	0.156813	5.33348	9.63488e-08	4.06846e-07
RAP2A	2279.38	0.835877	0.118867	7.03203	2.03556e-12	1.73878e-11
ORC6	489.286	0.835119	0.184764	4.51992	6.18618e-06	1.95546e-05
CCDC150	265.451	0.834812	0.185314	4.50485	6.64196e-06	2.08481e-05
CLIP4	1901.92	0.834797	0.137764	6.0596	1.36461e-09	7.73946e-09
ICE1	2842.4	0.834769	0.1765	4.72958	2.24989e-06	7.61995e-06
RNF182	121.742	0.834662	0.294628	2.83294	0.00461226	0.00857898
CAND1	5025.66	0.834408	0.119815	6.96415	3.304e-12	2.72252e-11
POLE	1740.26	0.834378	0.132935	6.27661	3.4604e-10	2.15721e-09
DNAJC2	2506.97	0.833232	0.124837	6.67453	2.48023e-11	1.80807e-10
HPSE	306.136	0.832689	0.253156	3.28923	0.00100461	0.00212788
SERPINB2	159.669	0.832173	0.295725	2.81401	0.0048928	0.00904367
CTCF	2306.21	0.831931	0.123054	6.76069	1.3734e-11	1.0363e-10
ZNF790	183.907	0.831361	0.20997	3.95942	7.51328e-05	0.000195657
ZNF345	247.066	0.831082	0.201915	4.11599	3.85521e-05	0.000105502
PDPK1	1946.37	0.830949	0.1622	5.12301	3.00704e-07	1.17366e-06
AP5M1	1560.35	0.830912	0.118776	6.99561	2.64104e-12	2.20711e-11
ZNF644	1570.97	0.830499	0.133879	6.20335	5.52749e-10	3.33438e-09
CYBRD1	1318.51	0.830213	0.120224	6.90556	5.00061e-12	4.03729e-11
PANK2	1936.12	0.829898	0.149112	5.56561	2.61232e-08	1.20893e-07
MIER2	2001.27	0.829866	0.15141	5.48092	4.23113e-08	1.88106e-07
MAT2B	6316.77	0.829598	0.107878	7.69016	1.46955e-14	1.7023e-13
FNBP4	3851.84	0.829591	0.165071	5.02565	5.01721e-07	1.89096e-06
ATAD2B	863.469	0.82953	0.181341	4.57442	4.77531e-06	1.53772e-05
SAFB2	4102.07	0.829377	0.109797	7.55376	4.22864e-14	4.57183e-13
ITPR1	568.43	0.829294	0.190492	4.35342	1.34028e-05	3.97817e-05
NR3C1	1184.34	0.829064	0.142347	5.82423	5.7376e-09	2.95461e-08
KIAA1586	459.757	0.827916	0.153414	5.39663	6.79041e-08	2.92699e-07
SCAF8	1379.04	0.827834	0.13397	6.17927	6.43981e-10	3.8515e-09
GAB2	2194.75	0.827309	0.156532	5.28523	1.25546e-07	5.20898e-07
PNN	6182.84	0.827057	0.127667	6.47822	9.28123e-11	6.24141e-10
HOXB8	276.528	0.826677	0.190981	4.32859	1.50064e-05	4.41203e-05
THAP11	1256.91	0.82654	0.13346	6.19317	5.89668e-10	3.54371e-09
RFWD3	1758.81	0.826387	0.139819	5.91041	3.41262e-09	1.82017e-08
MARK3	3338.21	0.825375	0.120924	6.82556	8.75819e-12	6.8248e-11
RREB1	1432.95	0.825224	0.171533	4.81087	1.50272e-06	5.23847e-06
ZNF180	252.433	0.825095	0.194858	4.23433	2.29234e-05	6.51709e-05
ZNF260	1257.57	0.825066	0.131078	6.29447	3.08455e-10	1.93911e-09
BTRC	1448.93	0.82455	0.147958	5.57285	2.506e-08	1.16357e-07
KIAA0232	1805.48	0.824217	0.137473	5.99548	2.02887e-09	1.1228e-08
STAU2	2189.01	0.824131	0.118762	6.93935	3.93907e-12	3.21504e-11
CDCA5	1308.18	0.824055	0.132306	6.22842	4.71174e-10	2.86857e-09
ZNF595	167.397	0.824041	0.220324	3.74013	0.000183926	0.000446972
PPT2	527.295	0.8236	0.149495	5.50923	3.60405e-08	1.62947e-07
RASGRF2	326.874	0.823381	0.247896	3.32147	0.000895435	0.00191001
ZNF879	152.568	0.822809	0.23502	3.50101	0.000463497	0.00104357
ZNF398	547.468	0.822769	0.148104	5.55536	2.77044e-08	1.27528e-07
ANO6	6239.88	0.822578	0.141635	5.80772	6.33301e-09	3.24777e-08
CHORDC1	2077.94	0.822225	0.11493	7.15415	8.41905e-13	7.64685e-12
TTLL5	2966.59	0.822027	0.126359	6.5055	7.74354e-11	5.26749e-10
KIAA1109	3066.85	0.82197	0.183437	4.48095	7.43123e-06	2.31373e-05
ZFP92	75.3909	0.821864	0.32425	2.53466	0.0112556	0.0192791
ZNF30	143.658	0.821727	0.255231	3.21954	0.00128397	0.00266253
ZNF516	849.039	0.821056	0.159701	5.14121	2.72978e-07	1.07406e-06
RAD21	8761.89	0.820809	0.11227	7.311	2.65154e-13	2.57558e-12
CSGALNACT2	1830.31	0.8207	0.168907	4.8589	1.18041e-06	4.19062e-06
DCAF10	1519.11	0.820268	0.136066	6.02848	1.65514e-09	9.2837e-09
SCYL3	477.962	0.81985	0.158016	5.18838	2.12127e-07	8.49569e-07
ZNF331	517.504	0.81954	0.189916	4.31529	1.59397e-05	4.65543e-05
NBPF10	123.835	0.819497	0.245442	3.33886	0.000841237	0.00180228
PARPBP	881.134	0.818945	0.146053	5.60718	2.05649e-08	9.70564e-08
C17orf67	298.045	0.818563	0.178626	4.58254	4.59355e-06	1.48132e-05
C16orf72	2467.51	0.818229	0.173858	4.7063	2.52258e-06	8.46154e-06
KITLG	1667.46	0.817589	0.437522	1.86868	0.0616674	0.0899099
JMJD1C	3994.64	0.817538	0.148132	5.51899	3.40954e-08	1.5459e-07
KIF18A	906.514	0.817479	0.160999	5.07756	3.82321e-07	1.46613e-06
KLHL24	2687.24	0.816664	0.142027	5.75006	8.92122e-09	4.44868e-08
SERPINB8	1692.88	0.816465	0.149544	5.45971	4.769e-08	2.10596e-07
UBE3A	2760.26	0.816419	0.134068	6.08958	1.13204e-09	6.50954e-09
RBPMS2	141.828	0.81503	0.241563	3.37399	0.000740871	0.00160262
CCL14	68.2496	0.814893	0.322798	2.52447	0.0115873	0.0198078
ASB7	756.478	0.814868	0.174403	4.67234	2.97788e-06	9.86165e-06
ZNF335	1096.09	0.814396	0.158796	5.12856	2.91961e-07	1.14352e-06
WASL	2512.62	0.813853	0.15623	5.20932	1.89538e-07	7.64023e-07
NT5C3A	753.572	0.813822	0.151431	5.3742	7.69216e-08	3.29664e-07
PAFAH1B2	4814.41	0.813703	0.120059	6.77753	1.22244e-11	9.33087e-11
MAP3K4	1295.4	0.813423	0.137109	5.93269	2.98014e-09	1.60249e-08
MTMR3	1997.96	0.813364	0.14142	5.75141	8.85027e-09	4.41724e-08
ZNF773	219.491	0.81336	0.193031	4.21363	2.51295e-05	7.10636e-05
PIP5K1A	3108.08	0.813064	0.138696	5.8622	4.5677e-09	2.38732e-08
CDK17	7355.5	0.813023	0.124156	6.54842	5.8149e-11	4.04154e-10
PTPN4	691.505	0.812946	0.167926	4.8411	1.29123e-06	4.55802e-06
ZNF92	420.601	0.812663	0.170018	4.77987	1.75406e-06	6.05426e-06
VPS37A	1521.51	0.81254	0.129437	6.2775	3.44061e-10	2.14607e-09
KCTD3	1593.42	0.81215	0.142025	5.71835	1.07562e-08	5.31163e-08
ATXN2L	6960.42	0.81161	0.1393	5.82635	5.66539e-09	2.92011e-08
AGPAT5	2341.51	0.811425	0.113044	7.17795	7.07643e-13	6.50125e-12
ADIPOR2	2403.83	0.811183	0.121852	6.6571	2.79279e-11	2.02274e-10
NBPF1	779.725	0.810629	0.177662	4.56276	5.04864e-06	1.61967e-05
KPNA6	4552.71	0.810398	0.129879	6.23965	4.3856e-10	2.69019e-09
ABHD5	1096.84	0.81032	0.132304	6.12468	9.0866e-10	5.30407e-09
CATSPERE	91.3727	0.810222	0.285297	2.83993	0.00451241	0.00840864
SPATA21	261.951	0.809853	0.240855	3.36241	0.000772645	0.00166553
ALKBH5	3437.25	0.809377	0.112422	7.19943	6.04626e-13	5.64284e-12
SMAGP	955.29	0.808908	0.149587	5.40762	6.38662e-08	2.76465e-07
ARHGAP29	12662.1	0.80783	0.130243	6.2025	5.55734e-10	3.35057e-09
C18orf54	918.515	0.807614	0.159535	5.06231	4.14216e-07	1.57978e-06
SLC25A30	1403.37	0.807459	0.144658	5.58186	2.37966e-08	1.11044e-07
FANCC	594.968	0.806662	0.151344	5.32999	9.82191e-08	4.14587e-07
RAB2B	988.893	0.806527	0.167219	4.82319	1.41281e-06	4.94659e-06
EED	554.594	0.806329	0.167297	4.81974	1.43746e-06	5.02506e-06
EPHA2	11803.9	0.805843	0.135276	5.95704	2.56845e-09	1.39655e-08
CLPB	1060.99	0.805658	0.127378	6.32493	2.53344e-10	1.61075e-09
SERINC1	6218.67	0.80551	0.125014	6.44338	1.16843e-10	7.76407e-10
GPR137C	172.719	0.805462	0.23877	3.37338	0.000742502	0.00160584
CD44	2998.19	0.804301	0.735426	1.09365	0.274107	0.336876
ABHD13	935.99	0.80419	0.125466	6.40961	1.45889e-10	9.5468e-10
PUM2	4369.02	0.804017	0.133983	6.00089	1.96244e-09	1.08981e-08
LIN7C	1175.12	0.803919	0.142068	5.6587	1.52525e-08	7.35989e-08
SS18L1	948.809	0.803719	0.146883	5.47184	4.45377e-08	1.97184e-07
APP	77521.6	0.803232	0.108708	7.38892	1.4803e-13	1.49365e-12
PLAC8	166.128	0.803123	0.340998	2.35521	0.0185121	0.0302145
ZNF445	1162.05	0.803011	0.164291	4.88772	1.02011e-06	3.65631e-06
TMED5	3290.61	0.802616	0.112936	7.10683	1.18736e-12	1.04866e-11
CEP85	677.379	0.802465	0.169651	4.7301	2.24407e-06	7.60483e-06
SMG7	3284.26	0.802275	0.143417	5.594	2.21902e-08	1.04072e-07
ESCO1	710.809	0.802176	0.13458	5.96058	2.51342e-09	1.36996e-08
PRRC2A	14514.3	0.801782	0.134331	5.96871	2.3914e-09	1.30919e-08
JADE3	987.529	0.801162	0.135628	5.90703	3.48322e-09	1.85429e-08
KPNA5	558.6	0.800937	0.170422	4.69973	2.605e-06	8.7145e-06
ZNF552	232.706	0.8001	0.195139	4.10016	4.12862e-05	0.000112243
CRTC2	1939.51	0.799907	0.133545	5.98978	2.10121e-09	1.15883e-08
APAF1	2080.53	0.799206	0.159271	5.01789	5.22424e-07	1.95975e-06
TNFRSF10D	7910.3	0.799084	0.340455	2.3471	0.0189201	0.0307994
EVA1C	460.85	0.798708	0.179039	4.46109	8.15424e-06	2.51921e-05
THAP2	273	0.798507	0.184405	4.33019	1.48981e-05	4.38595e-05
P3H2	258.842	0.798481	0.193368	4.12934	3.63802e-05	0.000100023
OSER1	1466.55	0.798368	0.140651	5.67623	1.37694e-08	6.69587e-08
NPAS2	3106.94	0.798162	0.122493	6.51598	7.22151e-11	4.93639e-10
APPL1	1705.29	0.798157	0.165251	4.82998	1.3655e-06	4.79445e-06
PRDX1	21600.2	0.79739	0.131266	6.0746	1.24295e-09	7.09986e-09
TM9SF3	11234	0.797223	0.112942	7.05868	1.68095e-12	1.4525e-11
NACC2	3867.09	0.797187	0.113325	7.03451	1.99969e-12	1.71468e-11
ATF2	2290.46	0.796915	0.12623	6.31319	2.73341e-10	1.72709e-09
TOGARAM1	836.543	0.796632	0.153952	5.17456	2.28446e-07	9.10368e-07
IL1RAP	244.235	0.796287	0.209549	3.8	0.000144698	0.000358676
AGFG2	1661.96	0.796145	0.125251	6.35637	2.06572e-10	1.32771e-09
MADD	2349.79	0.795748	0.116398	6.83646	8.11732e-12	6.3653e-11
MEX3C	2287.35	0.795595	0.152248	5.22565	1.73542e-07	7.02328e-07
KATNAL1	969.531	0.79549	0.135945	5.85155	4.87009e-09	2.5418e-08
STAM	822.767	0.795341	0.143167	5.55535	2.77051e-08	1.27528e-07
DHX32	1795.6	0.794555	0.136277	5.83044	5.52804e-09	2.8559e-08
DDHD1	711.886	0.794388	0.1691	4.69775	2.6304e-06	8.79683e-06
CTDSPL2	1387.54	0.793931	0.133297	5.95608	2.58353e-09	1.40338e-08
ZBTB11	871.817	0.793426	0.14691	5.40077	6.6357e-08	2.86804e-07
DNAJC21	2170.49	0.792874	0.119884	6.6137	3.74836e-11	2.6699e-10
DIDO1	4167.68	0.792862	0.142978	5.54534	2.93377e-08	1.34545e-07
CCDC93	2030.12	0.792728	0.14266	5.55675	2.74849e-08	1.26618e-07
SMURF1	1678.56	0.792661	0.164697	4.81286	1.48788e-06	5.19156e-06
CBFB	3550.8	0.792381	0.1118	7.0875	1.36559e-12	1.19476e-11
ALG11	263.194	0.791253	0.233404	3.39006	0.000698781	0.00151626
UBR1	1653.48	0.791243	0.14369	5.50661	3.65805e-08	1.65055e-07
MOB1A	5595.55	0.789431	0.112455	7.01998	2.21893e-12	1.87962e-11
DOT1L	2760.41	0.789106	0.121366	6.50186	7.93305e-11	5.39312e-10
LSM11	591.831	0.789099	0.150573	5.24064	1.60023e-07	6.51622e-07
CEP135	771.732	0.789017	0.196206	4.02136	5.78621e-05	0.000153685
APOM	81.7728	0.789006	0.424958	1.85667	0.0633582	0.0921589
CHD1	2381.05	0.788956	0.158181	4.98769	6.11062e-07	2.26267e-06
ANKRD11	11021.8	0.788878	0.154203	5.11585	3.12338e-07	1.21399e-06
ZNF772	344.127	0.78859	0.18401	4.28557	1.82269e-05	5.26889e-05
MITF	292.033	0.788351	0.17949	4.39217	1.12223e-05	3.37845e-05
USP47	3447.38	0.788315	0.13188	5.97752	2.26562e-09	1.24337e-08
ABCB6	102.493	0.788159	0.274544	2.87079	0.00409441	0.00768991
ZZZ3	1746.96	0.787676	0.122966	6.40564	1.49743e-10	9.7704e-10
ZNF217	1375.68	0.787603	0.153914	5.11716	3.10177e-07	1.20684e-06
CENPO	1388.24	0.787467	0.133643	5.89231	3.80833e-09	2.01586e-08
N4BP2L2	3610.15	0.787224	0.115406	6.82136	9.0185e-12	7.01787e-11
SRPK2	2116.42	0.787026	0.12949	6.07788	1.21783e-09	6.96703e-09
CENPC	961.244	0.786762	0.139313	5.64746	1.62838e-08	7.82376e-08
FRMD4B	4559.33	0.78545	0.106107	7.40245	1.33694e-13	1.36003e-12
BHMT2	72.597	0.784532	0.395986	1.98121	0.0475678	0.0710564
IGFBP3	83.5888	0.784333	0.318232	2.46466	0.0137145	0.0230497
POLR2A	7650.6	0.784233	0.156216	5.02019	5.16192e-07	1.93962e-06
NAPEPLD	332.2	0.784083	0.191274	4.09927	4.14462e-05	0.000112651
USP7	5743.8	0.783652	0.122958	6.37333	1.84966e-10	1.19779e-09
ZNF548	316.708	0.783559	0.180057	4.35172	1.35072e-05	4.00596e-05
BAG5	1914.9	0.783349	0.1492	5.25032	1.51839e-07	6.20556e-07
SLC38A5	295.61	0.78299	0.225237	3.47629	0.000508396	0.00113552
PPM1A	1725.17	0.782948	0.124791	6.27406	3.51755e-10	2.1904e-09
TMEM161B	616.256	0.782661	0.168561	4.64318	3.43085e-06	1.12485e-05
TAPT1	539.122	0.78197	0.15096	5.17999	2.21893e-07	8.86464e-07
ZNF273	83.4557	0.781727	0.320314	2.4405	0.0146669	0.0244886
SLC31A2	199.793	0.781665	0.206192	3.79096	0.000150064	0.000370655
ALG10	103.377	0.781635	0.271296	2.88112	0.00396268	0.00746883
RAB5A	3053.93	0.781494	0.134933	5.79172	6.96673e-09	3.53927e-08
ZNF79	292.54	0.781426	0.182168	4.28958	1.79011e-05	5.18409e-05
MED21	992.982	0.780924	0.124974	6.24868	4.13933e-10	2.55061e-09
DIAPH2	1215.8	0.780692	0.140125	5.57141	2.52687e-08	1.17278e-07
KDM6A	743.127	0.780454	0.172482	4.52483	6.04432e-06	1.9144e-05
RABIF	621.598	0.779934	0.170107	4.58495	4.54099e-06	1.46564e-05
SMIM13	940.976	0.779836	0.132374	5.89116	3.83502e-09	2.02807e-08
MTFR2	217.731	0.779817	0.238673	3.2673	0.00108578	0.0022851
NETO2	1681.7	0.779047	0.139686	5.57712	2.44531e-08	1.13728e-07
SEC24B	2058.49	0.778664	0.129261	6.02397	1.7019e-09	9.53164e-09
ZHX1	1196.27	0.778594	0.134787	5.77647	7.62822e-09	3.84677e-08
ZBTB10	900.846	0.778494	0.155511	5.00603	5.55637e-07	2.07529e-06
MCTP1	2342.88	0.778148	0.176937	4.39789	1.09311e-05	3.297e-05
ZNF143	602.748	0.777893	0.161176	4.82634	1.39063e-06	4.87504e-06
ZNF486	420.559	0.777471	0.162258	4.79158	1.65469e-06	5.73605e-06
CDC42BPA	9126.61	0.777366	0.151041	5.14672	2.65081e-07	1.04545e-06
GXYLT1	1838.89	0.777074	0.117381	6.62012	3.58919e-11	2.56305e-10
PARD3	1468.33	0.77645	0.133005	5.83775	5.29102e-09	2.7474e-08
WNT3	94.4379	0.776295	0.285765	2.71655	0.00659663	0.0118771
DHX29	3356.21	0.776081	0.11255	6.89543	5.37007e-12	4.31689e-11
MOB2	1665.44	0.77543	0.179692	4.31533	1.59363e-05	4.65543e-05
BACH1	948.614	0.774921	0.199733	3.87979	0.000104546	0.000266182
MCM9	435.449	0.774803	0.172865	4.48212	7.39052e-06	2.30298e-05
RAD18	525.566	0.774764	0.149903	5.16843	2.3607e-07	9.37079e-07
ERN1	1180.57	0.774641	0.192599	4.02204	5.76951e-05	0.000153278
SPRY2	1965.38	0.773915	0.147208	5.25729	1.46194e-07	5.99456e-07
AUNIP	78.2922	0.773654	0.301912	2.56251	0.0103918	0.0179423
FNBP1	2491.04	0.773553	0.137946	5.60764	2.05106e-08	9.69034e-08
HMGXB3	2478.83	0.773295	0.132328	5.84379	5.10254e-09	2.65323e-08
ITCH	2565.27	0.772528	0.119552	6.46187	1.03415e-10	6.92116e-10
PTPN12	6374.78	0.772459	0.105227	7.3409	2.12162e-13	2.08803e-12
UNKL	1411.18	0.772233	0.147483	5.23607	1.64036e-07	6.66119e-07
GPR4	1972.74	0.772229	0.132391	5.83295	5.44551e-09	2.81456e-08
STARD9	720.792	0.771527	0.186686	4.13275	3.58444e-05	9.87442e-05
DCAF6	3420.37	0.771104	0.105319	7.32164	2.44967e-13	2.39404e-12
TADA2B	912.045	0.770959	0.149676	5.15086	2.593e-07	1.0242e-06
MMACHC	491.942	0.770939	0.224614	3.43228	0.000598527	0.00131841
MPZL1	4955.72	0.770912	0.110711	6.96326	3.32492e-12	2.73774e-11
ZC3HAV1L	261.704	0.770799	0.632233	1.21917	0.22278	0.280448
ARG2	1152.61	0.770687	0.154064	5.00237	5.66292e-07	2.10946e-06
TNFAIP8L3	2431.56	0.770385	0.149126	5.16599	2.39166e-07	9.48696e-07
GBX2	80.9169	0.770249	0.337262	2.28383	0.0223815	0.0359015
ZNF302	1205.73	0.769989	0.132947	5.7917	6.96784e-09	3.53927e-08
ZFP14	233.384	0.769897	0.201018	3.82999	0.000128149	0.000320912
POLH	1328.28	0.768549	0.150643	5.10179	3.36461e-07	1.30007e-06
MCL1	12603.3	0.768505	0.140292	5.47791	4.30381e-08	1.91034e-07
CSRNP2	2096.33	0.768068	0.13502	5.68857	1.28111e-08	6.26011e-08
ADO	965.611	0.767501	0.126782	6.05368	1.4157e-09	8.00894e-09
KBTBD2	2158.03	0.766507	0.135711	5.64807	1.62258e-08	7.80597e-08
SMC2	2190.13	0.765395	0.136701	5.59903	2.15549e-08	1.01302e-07
TBC1D15	1482.56	0.765367	0.122665	6.23948	4.39016e-10	2.69035e-09
HOXD3	111.873	0.765214	0.286574	2.67021	0.00758032	0.0134513
CNOT8	2981.31	0.765079	0.115475	6.62547	3.46147e-11	2.47817e-10
ABRAXAS2	959.623	0.765045	0.12809	5.9727	2.33365e-09	1.27882e-08
ARL5B	2328.1	0.764939	0.1383	5.53101	3.18397e-08	1.4495e-07
VHL	2121.22	0.764291	0.117413	6.50943	7.5438e-11	5.14099e-10
TMTC3	1813.09	0.763653	0.132336	5.77055	7.90155e-09	3.97744e-08
TIGAR	125.35	0.763401	0.290459	2.62826	0.00858236	0.0150717
EGLN1	3932.96	0.763296	0.115427	6.61279	3.7714e-11	2.6829e-10
POGLUT1	817.613	0.762265	0.138307	5.51139	3.56011e-08	1.61025e-07
YY1AP1	1435.06	0.762057	0.133669	5.70108	1.1905e-08	5.85567e-08
EIF2AK2	3117.79	0.761538	0.173035	4.40106	1.07725e-05	3.25355e-05
BIRC2	3296.72	0.760601	0.13446	5.65671	1.54301e-08	7.43595e-08
SREK1IP1	1669.46	0.759756	0.133274	5.70069	1.19326e-08	5.86671e-08
ZNF438	638.995	0.759709	0.15365	4.94442	7.63728e-07	2.78738e-06
BPNT2	5890.45	0.75958	0.127794	5.94379	2.78498e-09	1.50188e-08
SFPQ	23657.9	0.759419	0.112752	6.7353	1.63592e-11	1.22203e-10
BCLAF1	5659.91	0.759278	0.128838	5.89328	3.78613e-09	2.00505e-08
WDR44	1136.27	0.758699	0.144671	5.24429	1.56881e-07	6.39294e-07
GIGYF2	3042.52	0.758549	0.135917	5.58096	2.39199e-08	1.11573e-07
ZNF354A	598.018	0.758125	0.141509	5.35743	8.44135e-08	3.59569e-07
STAMBPL1	106.973	0.757902	0.288441	2.62758	0.0085994	0.0150921
RBM14	1610.79	0.757796	0.145289	5.21578	1.83045e-07	7.38917e-07
ANKRD54	1307.47	0.757305	0.132718	5.70611	1.15589e-08	5.69043e-08
ZNF501	237.31	0.756843	0.207008	3.6561	0.000256081	0.000605823
LARP1B	1424.05	0.756792	0.121437	6.23197	4.60596e-10	2.81094e-09
SLC35D1	539.252	0.756444	0.178571	4.2361	2.27438e-05	6.47096e-05
UBASH3B	774.142	0.756174	0.163387	4.62813	3.68988e-06	1.20519e-05
EPB41L4A	736.419	0.755959	0.163979	4.61011	4.02461e-06	1.30841e-05
TLE3	2553.36	0.75581	0.124834	6.05449	1.4086e-09	7.97279e-09
KPNB1	14996.6	0.755374	0.112931	6.68883	2.24957e-11	1.65067e-10
FBXL14	320.425	0.754988	0.172065	4.38781	1.14497e-05	3.44043e-05
ADSS1	83.3496	0.7547	0.332157	2.27212	0.0230793	0.0369203
ATXN7L2	240.716	0.754622	0.198009	3.81104	0.000138382	0.000344416
TCF20	1426.11	0.754609	0.147614	5.11203	3.18716e-07	1.23663e-06
NFIL3	409.64	0.754305	0.171632	4.39491	1.1082e-05	3.33981e-05
ZSWIM5	138.726	0.753777	0.275071	2.7403	0.00613826	0.0111234
NUP58	1752.21	0.753584	0.145704	5.17203	2.31559e-07	9.20805e-07
SYBU	121.162	0.753382	0.276061	2.72904	0.00635186	0.0114789
ALG10B	261.07	0.752925	0.204482	3.68211	0.000231311	0.000551303
KANSL2	963.199	0.75273	0.144557	5.20714	1.91772e-07	7.72196e-07
TMEM156	312.519	0.752577	0.202941	3.70835	0.000208611	0.000502013
ZNF816	170.663	0.751996	0.2401	3.13201	0.00173612	0.00350103
YAP1	2551.61	0.751894	0.149059	5.04426	4.55274e-07	1.72754e-06
FBXW11	2503.36	0.751818	0.137426	5.4707	4.48255e-08	1.9826e-07
ZNF8	504.977	0.751352	0.177773	4.22647	2.37386e-05	6.73686e-05
ZNF181	332.789	0.751125	0.213723	3.51449	0.000440604	0.000995831
BEND7	1274.1	0.750649	0.133117	5.639	1.71041e-08	8.18979e-08
FBN2	4368.03	0.750132	0.160735	4.66689	3.05787e-06	1.01026e-05
AKIRIN1	3645.17	0.749904	0.124975	6.00045	1.96769e-09	1.09219e-08
HOXB3	1992.71	0.74983	0.125912	5.95517	2.59801e-09	1.41057e-08
FAM210A	492.33	0.749619	0.151609	4.94442	7.63721e-07	2.78738e-06
B4GALNT4	266.906	0.749332	0.281463	2.66227	0.00776152	0.013738
PLEKHM3	429.785	0.748942	0.176527	4.24264	2.20903e-05	6.29625e-05
ETAA1	1172.7	0.74891	0.126977	5.89802	3.67894e-09	1.95291e-08
MRPL44	1619.63	0.748691	0.140771	5.31849	1.04631e-07	4.40326e-07
PACC1	875.844	0.74741	0.147316	5.07351	3.90538e-07	1.49508e-06
PSMD11	4986.71	0.747283	0.11925	6.26654	3.69162e-10	2.29241e-09
FOXK2	3169.86	0.747189	0.114587	6.52072	6.9973e-11	4.78898e-10
TBC1D2B	2310.42	0.74679	0.155477	4.80323	1.5613e-06	5.42745e-06
PRKD2	3852.68	0.746569	0.12525	5.96062	2.51275e-09	1.36996e-08
ZFPM2	769.941	0.746292	0.196407	3.79971	0.000144865	0.000358955
NPEPPS	6243.5	0.746194	0.106326	7.01795	2.25142e-12	1.90282e-11
NEK4	687.751	0.746122	0.164963	4.52296	6.09811e-06	1.9298e-05
SWAP70	13540.8	0.746039	0.117384	6.35555	2.0768e-10	1.33407e-09
ZNF649	202.55	0.74601	0.212801	3.50566	0.000455474	0.00102695
FUT1	241.931	0.745844	0.218335	3.41605	0.000635371	0.00139053
LYSMD3	1480.46	0.745071	0.14844	5.01935	5.18461e-07	1.94684e-06
LYST	572.73	0.74477	0.179708	4.14434	3.40801e-05	9.42318e-05
EIF5A2	211.686	0.744687	0.203095	3.66669	0.000245707	0.000583503
TWSG1	6631.53	0.744406	0.101314	7.34749	2.01958e-13	1.99287e-12
PIM1	431.266	0.744132	0.182599	4.07523	4.59686e-05	0.000124069
USP12	2999.24	0.743961	0.136252	5.4602	4.75596e-08	2.10103e-07
SNRK	6669.51	0.743381	0.114513	6.49166	8.48982e-11	5.72986e-10
RAB30	858.094	0.742637	0.170604	4.35299	1.34292e-05	3.98495e-05
SPATS2	4916.38	0.742378	0.115744	6.41396	1.41789e-10	9.30568e-10
STK17A	3345.82	0.74232	0.141177	5.25809	1.4556e-07	5.9773e-07
KIF2A	1968.65	0.742112	0.149636	4.95946	7.06888e-07	2.59177e-06
BNC1	909.517	0.741512	0.201199	3.68547	0.000228277	0.000544769
REP15	81.792	0.741127	0.349303	2.12173	0.0338602	0.052247
CPNE8	386.177	0.740981	0.175077	4.23231	2.31299e-05	6.57415e-05
PRORP	395.568	0.740803	0.208274	3.55687	0.000375307	0.000860767
SH3RF1	1643.56	0.740385	0.121233	6.10714	1.01432e-09	5.88401e-09
TAB3	1114.14	0.740135	0.171516	4.31525	1.59424e-05	4.65543e-05
DYRK2	474.563	0.739764	0.159768	4.63023	3.65265e-06	1.19372e-05
ARID1B	3152.22	0.73912	0.15117	4.88933	1.01181e-06	3.63006e-06
OGA	8133.29	0.738928	0.1168	6.32645	2.50858e-10	1.59676e-09
ZNF419	503.178	0.738295	0.153738	4.8023	1.56852e-06	5.45084e-06
PKP4	2983.67	0.738224	0.112921	6.53753	6.2541e-11	4.31198e-10
ZFP69B	72.4573	0.738211	0.344358	2.14373	0.0320543	0.0497348
TRIP10	3862.25	0.738014	0.12646	5.83597	5.34799e-09	2.77218e-08
ZNF416	212.994	0.737584	0.241565	3.05336	0.00226297	0.0044795
SUZ12	1845.04	0.736604	0.14403	5.11425	3.14987e-07	1.22301e-06
SHLD3	133.874	0.736585	0.239029	3.08157	0.0020591	0.00410645
RNF103	1900.63	0.736257	0.12137	6.06622	1.30953e-09	7.44218e-09
ZNF624	172.398	0.736225	0.251609	2.92606	0.00343283	0.00654848
CLTC	21946.7	0.735701	0.119785	6.14187	8.15555e-10	4.80319e-09
ZNF329	445.638	0.735569	0.178769	4.11463	3.878e-05	0.000106048
ZFP3	219.078	0.735496	0.259446	2.83487	0.0045844	0.00853142
ACAP2	2201.04	0.73519	0.146953	5.0029	5.64755e-07	2.10513e-06
CENPBD1	640.575	0.735123	0.152006	4.83615	1.32378e-06	4.66407e-06
MXD1	501.355	0.735113	0.239301	3.07192	0.00212687	0.00422954
G3BP1	7791.71	0.734883	0.111915	6.56643	5.15353e-11	3.60876e-10
THAP12	1502.25	0.734696	0.119579	6.14405	8.04449e-10	4.74278e-09
AGTPBP1	522.737	0.734513	0.199518	3.68143	0.000231928	0.000552656
SMC3	3836.64	0.734509	0.150846	4.86927	1.1201e-06	3.98914e-06
RFX1	775.908	0.733698	0.157512	4.65805	3.19222e-06	1.05216e-05
CLP1	659.526	0.732979	0.157459	4.65506	3.23891e-06	1.06692e-05
GLA	1371.16	0.732895	0.166152	4.411	1.02896e-05	3.11949e-05
PSTK	142.111	0.731754	0.240784	3.03904	0.0023733	0.00468051
GOLGB1	6119.38	0.731698	0.148648	4.92235	8.55094e-07	3.10062e-06
RNF38	1900.89	0.731653	0.132501	5.52187	3.35418e-08	1.52265e-07
SLC25A37	2759.41	0.730805	0.115794	6.31125	2.7679e-10	1.7479e-09
PPP3R1	2866.29	0.730124	0.13035	5.60124	2.12819e-08	1.00061e-07
PRKCI	1615.06	0.72884	0.131544	5.54064	3.0137e-08	1.37927e-07
COQ8A	540.617	0.727394	0.146888	4.95202	7.34486e-07	2.68679e-06
ZNF782	117.385	0.726979	0.257548	2.82269	0.0047622	0.00883585
TLE1	2200.78	0.726857	0.13877	5.23784	1.6247e-07	6.60975e-07
GSR	3290.65	0.726469	0.111483	6.51639	7.20214e-11	4.92616e-10
TSC22D2	1637.59	0.726469	0.169517	4.28551	1.82319e-05	5.26899e-05
IL18R1	203.8	0.725497	0.252088	2.87795	0.00400266	0.0075391
ELL	1180.93	0.725403	0.185008	3.92094	8.82053e-05	0.000227109
YARS2	1204.09	0.725157	0.127038	5.70818	1.1419e-08	5.62404e-08
VPS26C	2824.14	0.724855	0.119235	6.07923	1.20761e-09	6.91209e-09
HEATR1	2379.45	0.724488	0.149915	4.83266	1.34718e-06	4.73459e-06
ZNF616	327.379	0.724162	0.206694	3.50355	0.000459096	0.00103387
ACVR1B	1755.71	0.724158	0.129646	5.58564	2.3284e-08	1.08834e-07
MTCL1	2767.43	0.723938	0.160976	4.49718	6.88593e-06	2.15655e-05
SUV39H1	548.655	0.723392	0.172043	4.20471	2.61414e-05	7.3646e-05
PHC3	1286.61	0.723103	0.160253	4.51226	6.41407e-06	2.01951e-05
NXF1	4296.48	0.722941	0.131384	5.5025	3.74434e-08	1.68405e-07
UBR2	1708.05	0.722899	0.142261	5.08151	3.74449e-07	1.43644e-06
CXCL1	820.604	0.722766	0.199765	3.61809	0.000296791	0.000693482
SNRPA1	1437.85	0.722654	0.133069	5.43066	5.61472e-08	2.45425e-07
EPHX1	1374.24	0.722583	0.118506	6.09744	1.07778e-09	6.21986e-09
MIEF1	1696.92	0.721706	0.115729	6.23617	4.48422e-10	2.74349e-09
AR	1597.47	0.721596	0.15894	4.54004	5.62429e-06	1.79253e-05
CD46	9459.04	0.721519	0.122713	5.87975	4.10894e-09	2.1627e-08
B3GLCT	1141.28	0.72131	0.130993	5.50649	3.66062e-08	1.65104e-07
DAAM1	1680.03	0.72117	0.122995	5.8634	4.5349e-09	2.37129e-08
USPL1	1243.49	0.721116	0.127043	5.67617	1.37747e-08	6.69587e-08
TRIM32	635.945	0.720943	0.137397	5.24714	1.54474e-07	6.30326e-07
ULK1	3519.35	0.720484	0.120922	5.95824	2.54969e-09	1.3877e-08
DDX10	1499.38	0.720397	0.117972	6.10649	1.01845e-09	5.90492e-09
ARID4B	2199.32	0.719642	0.164236	4.38175	1.17729e-05	3.52903e-05
CCNT2	1878.84	0.719334	0.149621	4.8077	1.52673e-06	5.31554e-06
TIAL1	4589.71	0.719219	0.105155	6.8396	7.94149e-12	6.24054e-11
PDE7A	509.145	0.719162	0.15332	4.69058	2.72427e-06	9.09446e-06
PPP1CC	6920.66	0.719144	0.10292	6.98739	2.80053e-12	2.32822e-11
PRPF38B	3396.86	0.719136	0.120737	5.95624	2.58114e-09	1.40276e-08
REXO1	2766.6	0.719059	0.124271	5.78621	7.19907e-09	3.65175e-08
BAZ1A	3509.56	0.718946	0.143496	5.01023	5.43645e-07	2.03526e-06
JADE2	1719.53	0.718795	0.140522	5.11518	3.1345e-07	1.21788e-06
RGS17	114.814	0.718228	0.271523	2.64518	0.00816477	0.0143981
SOAT1	969.139	0.718219	0.148049	4.85123	1.227e-06	4.34362e-06
GTF3C4	1731.1	0.717821	0.136001	5.27807	1.30552e-07	5.41066e-07
BRAF	1105.39	0.717728	0.159331	4.50464	6.6485e-06	2.08628e-05
ZFAT	352.049	0.717577	0.188418	3.80843	0.000139855	0.00034754
ZNF286A	609.67	0.717382	0.150151	4.77774	1.77278e-06	6.11321e-06
SH3BGRL2	854.933	0.716672	0.151321	4.73612	2.17852e-06	7.39388e-06
ZNF443	68.0927	0.716581	0.387427	1.84959	0.0643727	0.0933192
ZBTB40	3540.76	0.715787	0.129227	5.53898	3.0424e-08	1.39071e-07
SETD7	3448.15	0.715697	0.135638	5.27651	1.31668e-07	5.45085e-07
AHR	1449.87	0.715653	0.124363	5.75453	8.68814e-09	4.34019e-08
RGMB	2500.54	0.715214	0.156547	4.56868	4.90805e-06	1.57729e-05
EDIL3	4368.63	0.714543	0.138974	5.14158	2.72444e-07	1.07234e-06
FAM53C	2801.84	0.714467	0.135019	5.29162	1.2124e-07	5.04717e-07
TWNK	696.615	0.71374	0.15036	4.74689	2.06572e-06	7.0345e-06
DMRTA1	178.632	0.713111	0.213251	3.34401	0.000825781	0.00177191
RHEBL1	68.2421	0.713106	0.326311	2.18535	0.028863	0.0451968
MED23	1312.8	0.71296	0.133318	5.34781	8.90255e-08	3.78206e-07
PTPN22	141.908	0.712769	0.237639	2.99938	0.00270531	0.00527486
TUBD1	267.929	0.712001	0.202452	3.51689	0.000436634	0.000987855
XKR8	734.872	0.711703	0.151997	4.68236	2.83595e-06	9.4307e-06
AGPAT4	971.985	0.711506	0.134838	5.27676	1.31485e-07	5.44694e-07
RDH14	551.105	0.711165	0.153503	4.63292	3.60546e-06	1.17899e-05
NDEL1	3057.44	0.71095	0.119532	5.9478	2.71769e-09	1.47055e-08
SMAD4	2252.84	0.71061	0.123006	5.77705	7.60226e-09	3.83541e-08
H1-10	8978.31	0.710501	0.13067	5.43738	5.40704e-08	2.36995e-07
QKI	10579.3	0.710464	0.126558	5.61373	1.9801e-08	9.38471e-08
E2F6	708.453	0.710076	0.155088	4.57855	4.68218e-06	1.5086e-05
PHF8	1375.83	0.709157	0.166993	4.24663	2.17006e-05	6.19519e-05
TESK2	192.368	0.70905	0.211463	3.35307	0.000799216	0.00171952
MAML3	2091.79	0.708685	0.134011	5.28825	1.2349e-07	5.13318e-07
CREM	1160.96	0.708182	0.150084	4.71858	2.37498e-06	8.01449e-06
ARHGAP21	3513.92	0.708066	0.173576	4.07929	4.51733e-05	0.000122246
IRF2BP2	3620.82	0.707869	0.103061	6.86845	6.49028e-12	5.1508e-11
SMG8	825.162	0.707173	0.160738	4.39954	1.08483e-05	3.27379e-05
IREB2	2243.97	0.70703	0.165083	4.28288	1.84492e-05	5.32627e-05
HCCS	1482.6	0.706467	0.139758	5.05491	4.3059e-07	1.63721e-06
SRGN	21218.9	0.706371	0.113156	6.24248	4.30675e-10	2.64359e-09
DEGS1	4607.58	0.706366	0.111728	6.32217	2.57919e-10	1.63705e-09
ALAS1	2198.34	0.706337	0.108009	6.53958	6.16902e-11	4.25856e-10
ZNF440	374.326	0.706161	0.167382	4.21884	2.45558e-05	6.95116e-05
ANXA2R	311.999	0.705743	0.200582	3.51848	0.000434022	0.000983138
COL11A2	102.978	0.705609	0.286639	2.46167	0.0138293	0.0232217
TNFRSF10B	12628.5	0.70487	0.141339	4.98708	6.12975e-07	2.26825e-06
C2orf68	806.653	0.704622	0.172874	4.07592	4.58326e-05	0.000123786
RMC1	967.893	0.704504	0.126956	5.54921	2.86956e-08	1.3187e-07
NKRF	627.385	0.704381	0.154412	4.5617	5.07421e-06	1.62695e-05
ELF1	2972.77	0.704346	0.139611	5.04504	4.53417e-07	1.72108e-06
B4GALT6	755.923	0.704193	0.149236	4.71865	2.37413e-06	8.01449e-06
VMP1	13042.5	0.704116	0.110615	6.36548	1.94681e-10	1.25633e-09
CRIM1	38868.3	0.703775	0.121334	5.8003	6.61962e-09	3.38081e-08
FOSL2	6162.79	0.703596	0.156946	4.48305	7.35847e-06	2.29427e-05
MCOLN1	775.757	0.703294	0.14215	4.94753	7.51594e-07	2.74578e-06
NIN	4094.1	0.70304	0.145955	4.81684	1.45853e-06	5.09075e-06
CMTM4	496.811	0.702869	0.15735	4.46692	7.93554e-06	2.45572e-05
NR1D2	1437.77	0.70282	0.174085	4.03721	5.40896e-05	0.000144627
ANKHD1	105.497	0.701403	0.276609	2.53572	0.0112217	0.0192298
RASSF3	4231.42	0.701014	0.130768	5.36077	8.28697e-08	3.53801e-07
MOV10L1	1166.28	0.700923	0.130547	5.36913	7.91191e-08	3.38434e-07
SCRN1	11484.3	0.700762	0.128878	5.43739	5.40677e-08	2.36995e-07
TRAK1	5670.7	0.700677	0.126464	5.54055	3.01528e-08	1.37944e-07
DBF4	782.769	0.70012	0.155333	4.50722	6.56812e-06	2.06337e-05
USP48	7521.96	0.699741	0.103835	6.73897	1.59518e-11	1.19478e-10
PDE3A	910.845	0.699238	0.227644	3.07162	0.00212898	0.00423299
KIF27	110.037	0.699197	0.291281	2.40042	0.0163762	0.02702
STK26	321.471	0.698886	0.203788	3.42948	0.000604743	0.00133158
PRCC	2961.84	0.698807	0.124625	5.60728	2.05525e-08	9.70391e-08
NFATC3	1082.86	0.698741	0.127602	5.47596	4.35157e-08	1.92924e-07
ERBIN	2764.83	0.698655	0.144951	4.81994	1.43603e-06	5.02161e-06
PBRM1	3435.1	0.698385	0.168533	4.14391	3.41427e-05	9.43584e-05
ZNF703	1513.93	0.698223	0.432418	1.6147	0.106376	0.146163
OPN3	1004.33	0.697661	0.14253	4.89485	9.83831e-07	3.53535e-06
ZNF607	143.927	0.697607	0.23981	2.90899	0.00362596	0.00688521
TBL1XR1	3898.73	0.697292	0.120363	5.79324	6.90424e-09	3.51175e-08
KIF5B	12768.9	0.697219	0.138792	5.02348	5.07432e-07	1.91055e-06
USP9Y	1205.9	0.696274	0.168895	4.12251	3.74759e-05	0.000102682
NRF1	553.112	0.695945	0.155859	4.46523	7.99816e-06	2.47372e-05
DIP2A	3059.49	0.695943	0.129831	5.3604	8.30394e-08	3.5439e-07
AEBP2	1349.82	0.695925	0.124734	5.57929	2.41502e-08	1.12507e-07
DCAF17	816.505	0.695338	0.160568	4.33048	1.48782e-05	4.38469e-05
USP24	1945.28	0.695275	0.157108	4.42547	9.62344e-06	2.92626e-05
ATP6V0B	2521.87	0.694986	0.15321	4.53616	5.72866e-06	1.82268e-05
VAMP1	566.895	0.694984	0.162978	4.26429	2.0054e-05	5.75102e-05
CEP19	87.5923	0.694769	0.40224	1.72725	0.0841228	0.118318
DIAPH3	2231.4	0.694682	0.124992	5.55782	2.73169e-08	1.25948e-07
SLC39A10	1733.18	0.694635	0.139219	4.98952	6.05306e-07	2.24284e-06
EMSY	853.511	0.694496	0.152541	4.55285	5.29238e-06	1.69253e-05
PLEKHH2	110.075	0.694424	0.311966	2.22596	0.0260168	0.0411663
BROX	1733.94	0.694221	0.129884	5.34492	9.04549e-08	3.83987e-07
TRAPPC10	1192.56	0.694215	0.174375	3.98116	6.85804e-05	0.000179807
KIRREL1	4200.94	0.693899	0.136466	5.08479	3.68038e-07	1.41233e-06
PLEKHM1	2075.91	0.693757	0.135425	5.12281	3.01009e-07	1.17444e-06
ZNF267	754.203	0.693632	0.156712	4.42615	9.5928e-06	2.91869e-05
SRSF10	4987.97	0.693612	0.125127	5.54327	2.96879e-08	1.36039e-07
CAB39	4314.15	0.693541	0.110625	6.26928	3.62713e-10	2.25612e-09
PRKAB2	710.28	0.69315	0.146715	4.72447	2.30713e-06	7.80671e-06
KLF12	1289.34	0.6929	0.174755	3.96499	7.33992e-05	0.000191365
PPAT	635.452	0.692294	0.161127	4.29658	1.73456e-05	5.03105e-05
ZNF174	413.652	0.692128	0.163028	4.24545	2.18156e-05	6.22428e-05
TSPAN14	12337.3	0.691929	0.125096	5.53117	3.18097e-08	1.44872e-07
RAB23	720.679	0.691675	0.165589	4.17705	2.95308e-05	8.25505e-05
SCAF4	1605.2	0.691645	0.14305	4.83498	1.33159e-06	4.68605e-06
NR4A2	149.393	0.691424	0.333344	2.0742	0.0380603	0.0579843
ANKRD1	38190.2	0.691315	0.112728	6.13257	8.64723e-10	5.06876e-09
SIAH2	751.147	0.691231	0.165094	4.1869	2.82786e-05	7.92282e-05
SAMD13	112.883	0.691131	0.307867	2.2449	0.0247746	0.0394069
ZNF684	135.887	0.691114	0.25223	2.74001	0.00614367	0.0111314
NRARP	1489.12	0.690123	0.13395	5.15208	2.57615e-07	1.01791e-06
RSBN1L	888.551	0.689898	0.155166	4.44619	8.74071e-06	2.68115e-05
DENND1B	165.608	0.689635	0.23548	2.92864	0.00340448	0.0065021
DHX15	5679.84	0.689508	0.113451	6.07757	1.22018e-09	6.97693e-09
SCML1	468.88	0.689369	0.160524	4.29449	1.75094e-05	5.07483e-05
RIF1	2490.64	0.688719	0.135386	5.08706	3.63649e-07	1.39692e-06
IGF2BP1	3797.85	0.688499	0.13467	5.11247	3.17976e-07	1.23418e-06
ZNF621	1208.5	0.688263	0.17421	3.95078	7.78983e-05	0.00020234
SEPTIN11	10587.9	0.687126	0.11264	6.10017	1.05956e-09	6.12735e-09
PRPF8	13131.7	0.6868	0.126467	5.43067	5.61424e-08	2.45425e-07
GIGYF1	4775.6	0.686783	0.117049	5.86749	4.42432e-09	2.31888e-08
MYNN	636.893	0.686608	0.136293	5.03772	4.71114e-07	1.7816e-06
GPATCH2L	1999.67	0.686248	0.148097	4.63376	3.59077e-06	1.17453e-05
ATG2B	1618.02	0.686055	0.171295	4.0051	6.19908e-05	0.000163874
XKR6	108.847	0.684618	0.275484	2.48515	0.0129497	0.0218793
RALGAPA1	794.182	0.684532	0.19707	3.47354	0.000513646	0.00114542
FAM168A	1709	0.684517	0.126747	5.40064	6.6405e-08	2.869e-07
DPF3	391.299	0.684465	0.218403	3.13395	0.00172472	0.0034805
FKBPL	225.728	0.6843	0.212008	3.22772	0.00124783	0.00259298
CDC73	1913.85	0.68407	0.126811	5.3944	6.87518e-08	2.96125e-07
FIGNL1	1066.97	0.683914	0.145966	4.68543	2.79375e-06	9.30697e-06
POGZ	3618.7	0.683823	0.148587	4.60219	4.18081e-06	1.35604e-05
YTHDF3	3258	0.683706	0.13498	5.06523	4.07918e-07	1.55735e-06
NXPE3	1700.28	0.683658	0.156264	4.37501	1.21428e-05	3.62826e-05
FBXO42	1129.43	0.683539	0.155996	4.38178	1.17714e-05	3.52903e-05
BFSP1	445.475	0.683172	0.161578	4.22812	2.35653e-05	6.6911e-05
ZNF169	136.535	0.682711	0.250511	2.72527	0.00642491	0.0115959
BRD2	8241.39	0.682521	0.136167	5.01237	5.37639e-07	2.01345e-06
MAFB	83.2347	0.682371	0.346693	1.96823	0.0490418	0.0729952
ZNF559	487.882	0.682301	0.152241	4.48173	7.40413e-06	2.30658e-05
C1orf226	211.055	0.681873	0.23848	2.85924	0.00424654	0.00795693
ELL2	1632.44	0.681584	0.138864	4.90829	9.18728e-07	3.31738e-06
FBXL3	1597.54	0.681464	0.128316	5.31082	1.09136e-07	4.58076e-07
DOCK7	1309.53	0.681039	0.128791	5.28796	1.23689e-07	5.13954e-07
PELI2	933.404	0.680727	0.145871	4.66663	3.06187e-06	1.01128e-05
STXBP3	2052.03	0.680502	0.122947	5.53494	3.11331e-08	1.42022e-07
TMEM38B	195.331	0.680417	0.205873	3.30503	0.000949672	0.00201801
AKAP10	1199.34	0.680214	0.126014	5.39793	6.74152e-08	2.90816e-07
ZNF623	1003.41	0.680019	0.148731	4.57214	4.82775e-06	1.55326e-05
TTL	3223.81	0.679264	0.117808	5.76584	8.12507e-09	4.08443e-08
CDYL	1354.84	0.678959	0.140054	4.84784	1.24814e-06	4.41427e-06
ZNF232	270.725	0.678871	0.196418	3.45626	0.000547721	0.00121487
ETNK1	2636.5	0.678713	0.112236	6.0472	1.47387e-09	8.31278e-09
EXO5	334.851	0.678349	0.172596	3.93028	8.48487e-05	0.000219173
ABHD17B	751.689	0.677945	0.138014	4.91216	9.00779e-07	3.25783e-06
ATP1B3	13698.2	0.676559	0.137012	4.93795	7.89493e-07	2.87485e-06
PTPRJ	695.353	0.676249	0.150736	4.4863	7.24707e-06	2.2608e-05
NUDCD1	1872.23	0.676053	0.118251	5.71708	1.08371e-08	5.3445e-08
BEND3	143.915	0.675905	0.252168	2.68038	0.00735391	0.013091
DENND11	2606.18	0.675669	0.157152	4.29945	1.71223e-05	4.97531e-05
NOTCH2	2203.34	0.675487	0.172971	3.90521	9.41452e-05	0.000241404
NCOA4	9488.86	0.675301	0.127766	5.28546	1.25387e-07	5.20429e-07
RGS5	47616.8	0.675283	0.102741	6.57268	4.94192e-11	3.46709e-10
PDS5B	1468.13	0.67502	0.128075	5.2705	1.3605e-07	5.62078e-07
WBP4	1351.15	0.674716	0.124341	5.42635	5.75172e-08	2.51021e-07
BAZ1B	5398.5	0.674678	0.131688	5.12329	3.0025e-07	1.1723e-06
AGO1	2069.1	0.673964	0.151891	4.43717	9.11497e-06	2.78603e-05
GLI3	859.859	0.672693	0.180163	3.7338	0.000188613	0.000457232
QSER1	1578.18	0.672102	0.156989	4.2812	1.85889e-05	5.35969e-05
DSTYK	1255.81	0.672088	0.151097	4.44804	8.66554e-06	2.66101e-05
AGO3	1118.85	0.670596	0.155247	4.31955	1.56347e-05	4.57871e-05
MAPK14	2848.28	0.669841	0.112709	5.94308	2.79714e-09	1.50698e-08
LNPEP	2306.19	0.668898	0.122081	5.47915	4.27368e-08	1.89847e-07
MARK2	1635.78	0.668896	0.122609	5.45551	4.88321e-08	2.15385e-07
TMCC3	1202.29	0.668767	0.119612	5.59114	2.25586e-08	1.05664e-07
ZNF778	535.864	0.668721	0.155488	4.30078	1.70202e-05	4.94819e-05
JAK2	553.421	0.668342	0.169131	3.95162	7.76252e-05	0.000201725
CYTH1	2499.37	0.668072	0.13886	4.81111	1.50096e-06	5.23423e-06
IER3	3172.76	0.667903	0.176831	3.77706	0.000158692	0.000390277
MBD1	3522.41	0.66657	0.11262	5.91877	3.24355e-09	1.73579e-08
FLT1	4282.34	0.666246	0.153699	4.33475	1.45927e-05	4.30964e-05
NAPG	1164.89	0.665818	0.131284	5.0716	3.94481e-07	1.50863e-06
CENPA	936.408	0.665816	0.184096	3.61668	0.000298411	0.000696978
TFDP1	4416.75	0.665743	0.113059	5.88845	3.89845e-09	2.06064e-08
ZNF430	290.08	0.66558	0.206094	3.2295	0.00124005	0.00257873
IFNAR2	711.279	0.665575	0.148135	4.49303	7.02167e-06	2.19599e-05
NFE2L2	4214.08	0.665548	0.126645	5.25523	1.47839e-07	6.04869e-07
ZNF266	566.835	0.665443	0.14777	4.50323	6.69289e-06	2.09962e-05
LRRFIP1	8628.53	0.665412	0.108361	6.14068	8.21664e-10	4.83662e-09
PRKD3	3189.97	0.665336	0.127521	5.21748	1.8137e-07	7.32681e-07
CTNNAL1	5419.47	0.665274	0.10637	6.25433	3.99231e-10	2.46496e-09
POLR2H	2417.22	0.664908	0.136216	4.88127	1.05403e-06	3.77066e-06
CD164	7219.31	0.664761	0.108064	6.15155	7.67312e-10	4.54057e-09
CHD7	1900.05	0.664745	0.150985	4.40272	1.06903e-05	3.23135e-05
FRAT2	570.303	0.66418	0.156731	4.2377	2.25823e-05	6.43155e-05
KLF10	1637.55	0.663872	0.117684	5.64116	1.68905e-08	8.09441e-08
TAF2	1779.56	0.663378	0.127664	5.19627	2.03329e-07	8.15794e-07
ETV3	1085.56	0.663327	0.152839	4.34005	1.42449e-05	4.21249e-05
PPARD	1492.54	0.663272	0.129604	5.11769	3.09304e-07	1.20429e-06
FOXO3	993.551	0.661983	0.154183	4.29348	1.75891e-05	5.09637e-05
TATDN2	928.592	0.661833	0.13579	4.87394	1.09393e-06	3.90339e-06
HSPA14	616.129	0.66132	0.166046	3.98275	6.81236e-05	0.000178735
LRRC32	2556.92	0.661288	0.155809	4.24422	2.1935e-05	6.25358e-05
ZNF263	1424.52	0.661255	0.129771	5.09554	3.47742e-07	1.33904e-06
FER	1092.69	0.660805	0.16914	3.90686	9.35038e-05	0.000239979
ARID3A	891	0.660633	0.149157	4.42911	9.46214e-06	2.88269e-05
C1orf109	595.053	0.660575	0.153265	4.31001	1.63246e-05	4.76081e-05
ZNF668	475.14	0.660517	0.182374	3.62177	0.000292597	0.000685257
NUP98	4014.99	0.660083	0.12969	5.08969	3.58641e-07	1.37863e-06
TRIP11	2752.3	0.659794	0.143452	4.59942	4.23669e-06	1.37336e-05
PGBD1	791.422	0.659633	0.128739	5.1238	2.99441e-07	1.16995e-06
SLC1A1	792.658	0.65944	0.158905	4.1499	3.32623e-05	9.21071e-05
NOTCH1	9372.71	0.659201	0.135173	4.87673	1.07859e-06	3.85236e-06
TRIM52	789.273	0.659154	0.142871	4.61365	3.95666e-06	1.28856e-05
DDB2	2811.21	0.658914	0.127186	5.18072	2.21032e-07	8.83656e-07
CIP2A	1092.27	0.658892	0.15693	4.19862	2.68541e-05	7.55588e-05
TNKS	2069.51	0.658801	0.166117	3.96589	7.31229e-05	0.000190778
PIAS1	1077.23	0.658639	0.14586	4.51557	6.31472e-06	1.99159e-05
ZNF17	123.659	0.658529	0.289445	2.27514	0.0228973	0.0366554
TBC1D10B	3591.22	0.658467	0.127414	5.16795	2.36675e-07	9.39145e-07
RNF152	958.993	0.658144	0.168341	3.90959	9.24525e-05	0.000237389
PC	567.064	0.657857	0.17841	3.68734	0.000226611	0.000541139
CCNG1	8377.11	0.657442	0.0992355	6.62506	3.47096e-11	2.48338e-10
STOM	9666.86	0.65739	0.104043	6.31847	2.64172e-10	1.67294e-09
ZNF708	228.298	0.656873	0.193552	3.39377	0.000689365	0.00149757
HTR1B	2095.98	0.656643	0.174762	3.75735	0.000171725	0.000419197
MASTL	524.43	0.656618	0.201085	3.26537	0.00109322	0.00229811
SLC25A53	135.254	0.656615	0.277923	2.36258	0.0181482	0.0296637
RNF44	2397.63	0.656541	0.138032	4.75644	1.97041e-06	6.74689e-06
UHRF1BP1	1095.72	0.6565	0.210056	3.12536	0.00177588	0.0035754
ARID5B	477.656	0.6564	0.201984	3.24977	0.00115498	0.0024162
WDR37	1830.09	0.655857	0.118326	5.54278	2.97701e-08	1.3636e-07
TLK2	1695.6	0.654754	0.127946	5.11742	3.09749e-07	1.2056e-06
ZNF571	76.4755	0.654728	0.325987	2.00845	0.044596	0.0670378
ZNF207	6341.06	0.65462	0.113287	5.77844	7.53954e-09	3.81063e-08
TCP11L2	214.185	0.654119	0.275041	2.37826	0.0173945	0.0285276
DENND4A	1709.28	0.653966	0.153472	4.26115	2.03382e-05	5.82802e-05
ERC1	2659.91	0.653561	0.149467	4.37262	1.22767e-05	3.66238e-05
PRR14L	1874.52	0.653359	0.147629	4.42569	9.61347e-06	2.92402e-05
SEC14L1	15171.9	0.653053	0.131703	4.95851	7.10344e-07	2.60273e-06
NAA30	1698.91	0.653039	0.131123	4.98036	6.34664e-07	2.34618e-06
ARHGAP31	4158.24	0.652804	0.133172	4.90197	9.48801e-07	3.41935e-06
NALCN	242.927	0.652555	0.204326	3.1937	0.00140464	0.00288825
C1orf74	107.257	0.652206	0.35163	1.85481	0.063624	0.0924493
AKAP8	1920.35	0.652019	0.141524	4.60711	4.08298e-06	1.32546e-05
MCMBP	2444.44	0.651911	0.115697	5.63462	1.75448e-08	8.38645e-08
DUS4L	301.69	0.651507	0.182025	3.57921	0.000344632	0.000796143
SPECC1L	2416.72	0.65139	0.122095	5.33511	9.54885e-08	4.03518e-07
FASTKD3	217.44	0.651171	0.216004	3.01462	0.00257299	0.00504146
SNCA	4559.71	0.651098	0.115942	5.61571	1.95761e-08	9.28749e-08
ZFP36L1	5238.15	0.65075	0.126441	5.14667	2.65147e-07	1.04545e-06
SPAG5	2950.03	0.650742	0.126412	5.14779	2.63573e-07	1.04035e-06
ACVR1	1550.14	0.650728	0.14091	4.61805	3.8736e-06	1.26298e-05
LCORL	704.906	0.650523	0.151403	4.29662	1.73422e-05	5.03105e-05
ESPL1	1421.85	0.650312	0.174128	3.73468	0.000187951	0.000455824
SYNE2	1589.75	0.650274	0.216232	3.00729	0.00263586	0.00515021
ATG9A	1461.37	0.64991	0.141485	4.5935	4.35882e-06	1.41091e-05
GOLGA8A	1802.61	0.649467	0.124397	5.22094	1.78017e-07	7.19395e-07
SEMA4B	439.269	0.649462	0.178038	3.64789	0.000264399	0.000624184
HEBP1	1313.36	0.649456	0.133117	4.87884	1.06711e-06	3.8138e-06
[truncated: 9,191 more rows]
