# Supplementary material for: Cell surface nucleolin is a novel ADAMTS5 receptor mediating endothelial cell apoptosis
Source: Cell Death Dis. 2022 Feb 23;13(2):172. doi: 10.1038/s41419-022-04618-x (PMC8866485; doi:10.1038/s41419-022-04618-x)
Supplement: Supplementary file 4 — Supplementary Table S3. [file 41419_2022_4618_MOESM4_ESM.xlsx]

## Sheet: Sheet1
	Table S2. List of overlapping apoptosis-related genes
	Gene	log2foldchange	padj
	ISG20	-1.97811	1.01e-08
	CLU	-1.62137	4.7e-24
	MGMT	-1.53556	1.49e-06
	DDIT3	-1.53258	2.74e-15
	CTH	-1.48893	2.51e-06
	PAK1	-1.47041	9.36e-06
	BRCA1	-1.35783	9.65e-11
	ERBB2	-1.33678	9.06e-17
	BCL2L11	-1.28871	3.16e-16
	CASP1	-1.23662	0.000271
	GSN	-1.23081	7.72e-24
	GPX1	-1.19123	3.11e-14
	MMP2	-1.11435	1.39e-25
	KRT18	-1.09497	9.41e-21
	LGALS3	-1.05786	4.42e-11
	CCND2	-1.03532	0.00166553
	DNAJA1	1.0054	1.77e-14
	ROCK1	1.05917	1.12e-09
	CFLAR	1.3304	1.14e-19
	SMAD7	1.35998	1.92e-14
	TGFB2	1.55035	0.012058
	ATF3	1.58194	3.42e-10
	PLAT	1.69091	2.11e-42
	HMOX1	1.77013	1.69e-24
	SAT1	2.16811	8.35e-39
	TGFBR3	3.25807	1.95e-59
